# Supplementary material for: N-{3-[2-(4-Fluoro­phen­oxy)eth­yl]-2,4-dioxo-1,3-diaza­spiro­[4.5]decan-7-yl}-4-methyl­benzamide
Source: Acta Crystallogr Sect E Struct Rep Online. 2011 May 20;67(Pt 6):o1440–1. doi: 10.1107/S1600536811017946 (PMC3120289; doi:10.1107/S1600536811017946)
Supplement: Supplementary file 1 [file e-67-o1440-sup1.cif]

##############################################################################
#                                                                            #
# This CIF contains the data in a paper accepted for publication in          #
# Acta Crystallographica Section E. It conforms to the requirements of       #
# Notes for Authors for Acta Crystallographica Section E, and has been       #
# peer reviewed under the auspices of the IUCr Commission on Journals.       #
#                                                                            #
# Full details of the Crystallographic Information File format               #
# are given in the paper "The Crystallographic Information File (CIF):       #
# a New Standard Archive File for Crystallography" by S. R. Hall, F. H.      #
# Allen and I. D. Brown [Acta Cryst. (1991), A47, 655-685].                  #
#                                                                            #
# The current version of the core CIF dictionary is obtainable from          #
# ftp://ftp.iucr.org/pub/cif_core.dic.                                       #
#                                                                            #
# Software is freely available for graphical display of the structure(s)     #
# in this CIF. For information consult the CIF software page                 #
# http://www.iucr.org/resources/cif/software.                                #
#                                                                            #
# This file may be used for bona fide research purposes within the           #
# scientific community so long as proper attribution is given to the journal # 
# article from which it was obtained.                                        #
#                                                                            #
##############################################################################
data_I
_audit_creation_method     SHELXL-97
_chemical_name_systematic
;
<i>N</i>-{3-[2-(4-Fluorophenoxy)ethyl]-2,4-dioxo-1,3-diazaspiro[4.5]decan-
7-yl}-4-methylbenzamide
;
_chemical_name_common     ?
_chemical_formula_moiety     'C24 H26 F N3 O4'
_chemical_formula_sum     'C24 H26 F N3 O4'
_chemical_formula_iupac     'C24 H26 F N3 O4'
_chemical_formula_weight     439.48
_chemical_melting_point     419
_symmetry_cell_setting     triclinic
_symmetry_space_group_name_H-M     'P -1'
_symmetry_space_group_name_Hall     '-P 1'
loop_
    _symmetry_equiv_pos_as_xyz
    'x, y, z'
    '-x, -y, -z'
_cell_length_a     9.1436(17)
_cell_length_b     10.103(2)
_cell_length_c     13.939(2)
_cell_angle_alpha     99.239(15)
_cell_angle_beta     106.550(14)
_cell_angle_gamma     107.417(18)
_cell_volume     1134.5(4)
_cell_formula_units_Z     2
_cell_measurement_reflns_used     3967
_cell_measurement_theta_min     2.65
_cell_measurement_theta_max     25.00
_cell_measurement_temperature     293(2)
_exptl_crystal_description     prism
_exptl_crystal_colour     colourless
_exptl_crystal_size_max     0.22
_exptl_crystal_size_mid     0.15
_exptl_crystal_size_min     0.12
_exptl_crystal_density_diffrn     1.287
_exptl_crystal_density_meas     ?
_exptl_crystal_density_method     'not measured'
_exptl_crystal_F_000     464
_exptl_absorpt_coefficient_mu     0.094
_exptl_absorpt_correction_type     multi-scan
_exptl_absorpt_process_details
                           '(<i>CrysAlis PRO RED</i>; Oxford Diffraction, 2010)'
_exptl_absorpt_correction_T_min     0.7700
_exptl_absorpt_correction_T_max     1.0000
_exptl_special_details
;
<i>CrysAlis PRO</i>, Oxford Diffraction Ltd., Version 1.171.33.55 (release
05--01--2010 CrysAlis171. NET) Empirical absorption correction using spherical
harmonics, implemented in SCALE3 ABSPACK scaling algorithm.
^1^H NMR 400 MHz, DMSO-d~6~:\d 9.00 (s, 1H), 8.18 (d, J = 8.12 Hz, 1H), 7.72
(d, J = 8.16 Hz, 2H), 6.87--7.25 (m, 6H), 4.12 (q, J = 5.76 Hz, 3H), 3.71 (t,
J = 5.84 Hz, 2H), 2.49--2.51 (m, 1H), 2.34 (s, 3H), 1.13--1.85 (m, 7H);
MS:m/<i>z</i> 439.5 (<i>M</i>+), 440.5 (<i>M</i>+1); Anal.calcd for
C~24~H~26~FN~3~O~4~: C, 65.59; H, 5.96; N, 9.56%; Found: C, 65.54; H, 5.92; N,
9.53%.
;
_diffrn_ambient_temperature     293(2)
_diffrn_radiation_type     MoK\a
_diffrn_radiation_wavelength     0.71073
_diffrn_radiation_source     'fine-focus sealed tube'
_diffrn_radiation_monochromator     graphite
_diffrn_measurement_device_type     'Oxford Diffraction Xcalibur'
_diffrn_measurement_method     \w
_diffrn_detector_area_resol_mean     15.9821
_diffrn_reflns_number     7145
_diffrn_reflns_av_R_equivalents     0.0449
_diffrn_reflns_av_sigmaI/netI     0.0669
_diffrn_reflns_theta_min     2.65
_diffrn_reflns_theta_max     25.00
_diffrn_reflns_theta_full     25.00
_diffrn_measured_fraction_theta_max     0.996
_diffrn_measured_fraction_theta_full     0.996
_diffrn_reflns_limit_h_min     -10
_diffrn_reflns_limit_h_max     10
_diffrn_reflns_limit_k_min     -12
_diffrn_reflns_limit_k_max     12
_diffrn_reflns_limit_l_min     -16
_diffrn_reflns_limit_l_max     16
_diffrn_standards_number     0
_diffrn_standards_interval_count     ?
_diffrn_standards_interval_time     ?
_diffrn_standards_decay_%     ?
_refine_special_details
;
Refinement of <i>F</i>^2^ against ALL reflections. The weighted <i>R</i>-factor
<i>wR</i> and goodness of fit <i>S</i> are based on <i>F</i>^2^, conventional
<i>R</i>-factors <i>R</i> are based on <i>F</i>, with <i>F</i> set to zero for
negative <i>F</i>^2^. The threshold expression of <i>F</i>^2^ >
2\s(<i>F</i>^2^) is used only for calculating <i>R</i>-factors(gt) <i>etc</i>.
and is not relevant to the choice of reflections for refinement.
<i>R</i>-factors based on <i>F</i>^2^ are statistically about twice as large
as those based on <i>F</i>, and <i>R</i>- factors based on ALL data will be
even larger.
;
_reflns_number_total     3967
_reflns_number_gt     2163
_reflns_threshold_expression     I>2\s(I)
_refine_ls_structure_factor_coef     Fsqd
_refine_ls_matrix_type     full
_refine_ls_R_factor_all     0.1021
_refine_ls_R_factor_gt     0.0515
_refine_ls_wR_factor_gt     0.1207
_refine_ls_wR_factor_ref     0.1347
_refine_ls_goodness_of_fit_ref     0.897
_refine_ls_restrained_S_all     0.897
_refine_ls_number_reflns     3967
_refine_ls_number_parameters     289
_refine_ls_number_restraints     0
_refine_ls_hydrogen_treatment     constr
_refine_ls_weighting_scheme     calc
_refine_ls_weighting_details
         'calc w=1/[\s^2^(Fo^2^)+(0.0758P)^2^+0.0000P] where P=(Fo^2^+2Fc^2^)/3'
_atom_sites_solution_hydrogens     geom
_atom_sites_solution_primary     direct
_atom_sites_solution_secondary     difmap
_refine_ls_shift/su_max     0.000
_refine_ls_shift/su_mean     0.000
_refine_diff_density_max     0.211
_refine_diff_density_min     -0.189
_refine_ls_extinction_method     none
_refine_ls_extinction_coef     ?
loop_
    _atom_type_symbol
    _atom_type_description
    _atom_type_scat_dispersion_real
    _atom_type_scat_dispersion_imag
    _atom_type_scat_source
    'C' 'C' 0.0033 0.0016
                         'International Tables Vol C Tables 4.2.6.8 and 6.1.1.4'
    'H' 'H' 0.0000 0.0000
                         'International Tables Vol C Tables 4.2.6.8 and 6.1.1.4'
    'N' 'N' 0.0061 0.0033
                         'International Tables Vol C Tables 4.2.6.8 and 6.1.1.4'
    'O' 'O' 0.0106 0.0060
                         'International Tables Vol C Tables 4.2.6.8 and 6.1.1.4'
    'F' 'F' 0.0171 0.0103
                         'International Tables Vol C Tables 4.2.6.8 and 6.1.1.4'
_computing_data_collection
                            '<i>CrysAlis PRO CCD</i> (Oxford Diffraction, 2010)'
_computing_cell_refinement
                            '<i>CrysAlis PRO CCD</i> (Oxford Diffraction, 2010)'
_computing_data_reduction
                            '<i>CrysAlis PRO RED</i> (Oxford Diffraction, 2010)'
_computing_structure_solution     '<i>SHELXS97</i> (Sheldrick, 2008)'
_computing_structure_refinement     '<i>SHELXL97</i> (Sheldrick, 2008)'
_computing_molecular_graphics
;
<i>ORTEP-3</i> (Farrugia, 1997) and <i>CAMERON</i> (Watkin <i>et
al.</i>,
1993)
;
_computing_publication_material     '<i>WinGX</i> (Farrugia, 1999)'
loop_
    _atom_site_type_symbol
    _atom_site_label
    _atom_site_fract_x
    _atom_site_fract_y
    _atom_site_fract_z
    _atom_site_U_iso_or_equiv
    _atom_site_adp_type
    _atom_site_calc_flag
    _atom_site_refinement_flags
    _atom_site_occupancy
    _atom_site_symmetry_multiplicity
    _atom_site_disorder_assembly
    _atom_site_disorder_group
    F F1 -0.5189(2) 1.1248(2) -0.66068(14) 0.1221(8) Uani d . 1 1 . .
    O O2 -0.0604(2) 1.1356(2) -0.30513(13) 0.0641(5) Uani d . 1 1 . .
    O O3 -0.1769(2) 0.91403(17) -0.11175(13) 0.0591(5) Uani d . 1 1 . .
    O O4 0.32910(19) 1.06151(17) -0.14001(13) 0.0621(5) Uani d . 1 1 . .
    O O5 0.18882(18) 0.46876(16) 0.09178(12) 0.0594(5) Uani d . 1 1 . .
    N N6 0.0690(2) 1.01919(18) -0.13490(14) 0.0458(5) Uani d . 1 1 . .
    N N7 -0.0049(2) 0.79320(18) -0.12864(13) 0.0459(5) Uani d . 1 1 . .
    H H7 -0.0661 0.7084 -0.1313 0.055 Uiso calc R 1 1 . .
    N N8 0.3607(2) 0.67071(18) 0.07755(14) 0.0447(5) Uani d . 1 1 . .
    H H8 0.4547 0.7397 0.1050 0.054 Uiso calc R 1 1 . .
    C C9 -0.4037(4) 1.1332(3) -0.5707(3) 0.0780(10) Uani d . 1 1 . .
    C C10 -0.4070(4) 1.1951(3) -0.4784(3) 0.0768(9) Uani d . 1 1 . .
    H H10 -0.4858 1.2350 -0.4762 0.092 Uiso calc R 1 1 . .
    C C11 -0.2930(3) 1.1989(3) -0.3869(2) 0.0626(7) Uani d . 1 1 . .
    H H11 -0.2940 1.2426 -0.3231 0.075 Uiso calc R 1 1 . .
    C C12 -0.1786(3) 1.1383(3) -0.39054(19) 0.0532(7) Uani d . 1 1 . .
    C C13 -0.1785(3) 1.0763(3) -0.4859(2) 0.0733(8) Uani d . 1 1 . .
    H H13 -0.1014 1.0347 -0.4891 0.088 Uiso calc R 1 1 . .
    C C14 -0.2902(4) 1.0748(4) -0.5763(2) 0.0835(10) Uani d . 1 1 . .
    H H14 -0.2879 1.0343 -0.6404 0.100 Uiso calc R 1 1 . .
    C C15 -0.0734(3) 1.1746(3) -0.20599(18) 0.0560(7) Uani d . 1 1 . .
    H H15A -0.1757 1.1104 -0.2052 0.067 Uiso calc R 1 1 . .
    H H15B -0.0723 1.2721 -0.1916 0.067 Uiso calc R 1 1 . .
    C C16 0.0680(3) 1.1645(2) -0.12513(19) 0.0585(7) Uani d . 1 1 . .
    H H16A 0.1691 1.2258 -0.1293 0.070 Uiso calc R 1 1 . .
    H H16B 0.0656 1.2010 -0.0571 0.070 Uiso calc R 1 1 . .
    C C17 -0.0530(3) 0.9055(2) -0.12341(17) 0.0447(6) Uani d . 1 1 . .
    C C18 0.2006(3) 0.9841(2) -0.13550(16) 0.0458(6) Uani d . 1 1 . .
    C C19 0.1618(2) 0.8280(2) -0.12944(16) 0.0393(5) Uani d . 1 1 . .
    C C20 0.2797(3) 0.8245(2) -0.02788(16) 0.0402(6) Uani d . 1 1 . .
    H H20A 0.3916 0.8675 -0.0249 0.048 Uiso calc R 1 1 . .
    H H20B 0.2671 0.8808 0.0304 0.048 Uiso calc R 1 1 . .
    C C21 0.2468(3) 0.6706(2) -0.01947(16) 0.0411(6) Uani d . 1 1 . .
    H H21 0.1354 0.6307 -0.0189 0.049 Uiso calc R 1 1 . .
    C C22 0.2571(3) 0.5788(3) -0.11345(19) 0.0598(7) Uani d . 1 1 . .
    H H22A 0.3678 0.6149 -0.1138 0.072 Uiso calc R 1 1 . .
    H H22B 0.2324 0.4805 -0.1083 0.072 Uiso calc R 1 1 . .
    C C23 0.1382(3) 0.5806(3) -0.21441(19) 0.0645(8) Uani d . 1 1 . .
    H H23A 0.0267 0.5373 -0.2168 0.077 Uiso calc R 1 1 . .
    H H23B 0.1504 0.5240 -0.2727 0.077 Uiso calc R 1 1 . .
    C C24 0.1700(3) 0.7340(3) -0.22326(18) 0.0571(7) Uani d . 1 1 . .
    H H24A 0.0890 0.7334 -0.2860 0.069 Uiso calc R 1 1 . .
    H H24B 0.2773 0.7738 -0.2282 0.069 Uiso calc R 1 1 . .
    C C25 0.3252(3) 0.5671(2) 0.12644(17) 0.0408(6) Uani d . 1 1 . .
    C C26 0.4538(2) 0.5767(2) 0.22404(17) 0.0391(5) Uani d . 1 1 . .
    C C27 0.6002(3) 0.6884(3) 0.27164(19) 0.0662(8) Uani d . 1 1 . .
    H H27 0.6238 0.7647 0.2420 0.079 Uiso calc R 1 1 . .
    C C28 0.7148(3) 0.6921(3) 0.3625(2) 0.0723(9) Uani d . 1 1 . .
    H H28 0.8133 0.7705 0.3921 0.087 Uiso calc R 1 1 . .
    C C29 0.6874(3) 0.5846(3) 0.40928(19) 0.0638(8) Uani d . 1 1 . .
    C C30 0.5429(4) 0.4727(4) 0.3620(3) 0.1180(16) Uani d . 1 1 . .
    H H30 0.5198 0.3969 0.3922 0.142 Uiso calc R 1 1 . .
    C C31 0.4285(3) 0.4671(3) 0.2704(3) 0.1025(13) Uani d . 1 1 . .
    H H31 0.3321 0.3868 0.2397 0.123 Uiso calc R 1 1 . .
    C C32 0.8132(4) 0.5897(4) 0.5090(2) 0.1124(14) Uani d . 1 1 . .
    H H32A 0.7719 0.5052 0.5309 0.169 Uiso calc R 1 1 . .
    H H32B 0.8347 0.6739 0.5619 0.169 Uiso calc R 1 1 . .
    H H32C 0.9127 0.5933 0.4975 0.169 Uiso calc R 1 1 . .
loop_
    _atom_site_aniso_label
    _atom_site_aniso_U_11
    _atom_site_aniso_U_22
    _atom_site_aniso_U_33
    _atom_site_aniso_U_12
    _atom_site_aniso_U_13
    _atom_site_aniso_U_23
    F1 0.1175(15) 0.1150(16) 0.0906(13) 0.0165(13) -0.0120(12) 0.0524(12)
    O2 0.0677(11) 0.0840(14) 0.0567(11) 0.0419(10) 0.0252(9) 0.0281(10)
    O3 0.0558(11) 0.0495(10) 0.0745(12) 0.0177(9) 0.0234(10) 0.0255(9)
    O4 0.0522(10) 0.0471(10) 0.0820(12) 0.0029(8) 0.0205(9) 0.0392(9)
    O5 0.0469(10) 0.0457(10) 0.0702(11) -0.0024(8) 0.0085(9) 0.0339(9)
    N6 0.0492(11) 0.0292(10) 0.0504(11) 0.0061(9) 0.0094(10) 0.0186(9)
    N7 0.0410(10) 0.0278(10) 0.0575(12) 0.0006(8) 0.0088(9) 0.0200(9)
    N8 0.0381(10) 0.0322(10) 0.0571(11) 0.0031(8) 0.0111(9) 0.0236(9)
    C9 0.078(2) 0.071(2) 0.067(2) 0.0094(17) 0.0062(18) 0.0400(18)
    C10 0.077(2) 0.075(2) 0.091(2) 0.0356(17) 0.0264(19) 0.0465(19)
    C11 0.0764(19) 0.0647(18) 0.0670(17) 0.0395(16) 0.0321(16) 0.0322(15)
    C12 0.0574(15) 0.0552(15) 0.0560(16) 0.0213(13) 0.0253(14) 0.0277(13)
    C13 0.0655(18) 0.088(2) 0.067(2) 0.0270(17) 0.0276(16) 0.0163(17)
    C14 0.094(2) 0.084(2) 0.0567(19) 0.011(2) 0.0255(19) 0.0180(17)
    C15 0.0770(18) 0.0440(14) 0.0574(16) 0.0267(13) 0.0279(14) 0.0244(13)
    C16 0.0807(18) 0.0293(12) 0.0588(15) 0.0152(12) 0.0164(14) 0.0185(12)
    C17 0.0451(14) 0.0358(13) 0.0418(13) 0.0047(11) 0.0057(11) 0.0175(11)
    C18 0.0488(14) 0.0351(12) 0.0381(12) 0.0004(12) 0.0041(11) 0.0182(11)
    C19 0.0408(12) 0.0308(11) 0.0415(13) 0.0054(10) 0.0116(10) 0.0168(10)
    C20 0.0437(12) 0.0306(12) 0.0428(12) 0.0062(10) 0.0149(11) 0.0155(10)
    C21 0.0406(12) 0.0327(12) 0.0490(13) 0.0083(10) 0.0150(11) 0.0196(11)
    C22 0.0767(18) 0.0399(14) 0.0686(17) 0.0234(13) 0.0290(15) 0.0192(13)
    C23 0.089(2) 0.0459(15) 0.0531(15) 0.0195(14) 0.0259(15) 0.0058(13)
    C24 0.0681(17) 0.0527(15) 0.0434(14) 0.0113(13) 0.0174(13) 0.0190(13)
    C25 0.0421(12) 0.0301(12) 0.0529(13) 0.0106(10) 0.0192(11) 0.0191(11)
    C26 0.0404(12) 0.0315(12) 0.0490(13) 0.0121(10) 0.0186(11) 0.0175(10)
    C27 0.0681(17) 0.0468(15) 0.0579(15) -0.0049(13) 0.0059(14) 0.0257(13)
    C28 0.0620(17) 0.0583(18) 0.0632(17) -0.0048(14) -0.0006(14) 0.0215(15)
    C29 0.0542(15) 0.0684(18) 0.0593(16) 0.0170(14) 0.0058(13) 0.0281(14)
    C30 0.078(2) 0.092(2) 0.133(3) -0.0113(19) -0.023(2) 0.086(2)
    C31 0.0685(19) 0.070(2) 0.117(3) -0.0167(16) -0.0207(18) 0.067(2)
    C32 0.082(2) 0.121(3) 0.092(2) 0.010(2) -0.0166(19) 0.055(2)
_geom_special_details
;
All s.u.'s (except the s.u. in the dihedral angle between two l.s. planes) are
estimated using the full covariance matrix. The cell s.u.'s are taken into
account individually in the estimation of s.u.'s in distances, angles and
torsion angles; correlations between s.u.'s in cell parameters are only used
when they are defined by crystal symmetry. An approximate (isotropic)
treatment of cell s.u.'s is used for estimating s.u.'s involving l.s. planes.
;
loop_
    _geom_bond_atom_site_label_1
    _geom_bond_atom_site_label_2
    _geom_bond_site_symmetry_2
    _geom_bond_distance
    _geom_bond_publ_flag
    F1 C9 . 1.360(3) ?
    O2 C12 . 1.372(3) ?
    O2 C15 . 1.423(3) ?
    O3 C17 . 1.216(3) ?
    O4 C18 . 1.226(2) ?
    O5 C25 . 1.239(2) ?
    N6 C18 . 1.355(3) ?
    N6 C17 . 1.408(3) ?
    N6 C16 . 1.455(3) ?
    N7 C17 . 1.332(3) ?
    N7 C19 . 1.462(3) ?
    N7 H7 . 0.8600 ?
    N8 C25 . 1.348(2) ?
    N8 C21 . 1.453(3) ?
    N8 H8 . 0.8600 ?
    C9 C10 . 1.350(4) ?
    C9 C14 . 1.353(4) ?
    C10 C11 . 1.385(4) ?
    C10 H10 . 0.9300 ?
    C11 C12 . 1.369(3) ?
    C11 H11 . 0.9300 ?
    C12 C13 . 1.377(4) ?
    C13 C14 . 1.372(4) ?
    C13 H13 . 0.9300 ?
    C14 H14 . 0.9300 ?
    C15 C16 . 1.496(3) ?
    C15 H15A . 0.9700 ?
    C15 H15B . 0.9700 ?
    C16 H16A . 0.9700 ?
    C16 H16B . 0.9700 ?
    C18 C19 . 1.531(3) ?
    C19 C24 . 1.522(3) ?
    C19 C20 . 1.529(3) ?
    C20 C21 . 1.523(3) ?
    C20 H20A . 0.9700 ?
    C20 H20B . 0.9700 ?
    C21 C22 . 1.522(3) ?
    C21 H21 . 0.9800 ?
    C22 C23 . 1.520(3) ?
    C22 H22A . 0.9700 ?
    C22 H22B . 0.9700 ?
    C23 C24 . 1.521(3) ?
    C23 H23A . 0.9700 ?
    C23 H23B . 0.9700 ?
    C24 H24A . 0.9700 ?
    C24 H24B . 0.9700 ?
    C25 C26 . 1.490(3) ?
    C26 C27 . 1.362(3) ?
    C26 C31 . 1.364(3) ?
    C27 C28 . 1.381(3) ?
    C27 H27 . 0.9300 ?
    C28 C29 . 1.351(3) ?
    C28 H28 . 0.9300 ?
    C29 C30 . 1.352(4) ?
    C29 C32 . 1.513(4) ?
    C30 C31 . 1.381(4) ?
    C30 H30 . 0.9300 ?
    C31 H31 . 0.9300 ?
    C32 H32A . 0.9600 ?
    C32 H32B . 0.9600 ?
    C32 H32C . 0.9600 ?
loop_
    _geom_angle_atom_site_label_1
    _geom_angle_atom_site_label_2
    _geom_angle_atom_site_label_3
    _geom_angle_site_symmetry_1
    _geom_angle_site_symmetry_3
    _geom_angle
    _geom_angle_publ_flag
    C12 O2 C15 . . 118.2(2) ?
    C18 N6 C17 . . 111.22(18) ?
    C18 N6 C16 . . 123.88(18) ?
    C17 N6 C16 . . 123.7(2) ?
    C17 N7 C19 . . 113.54(17) ?
    C17 N7 H7 . . 123.2 ?
    C19 N7 H7 . . 123.2 ?
    C25 N8 C21 . . 122.74(17) ?
    C25 N8 H8 . . 118.6 ?
    C21 N8 H8 . . 118.6 ?
    C10 C9 C14 . . 121.4(3) ?
    C10 C9 F1 . . 120.1(4) ?
    C14 C9 F1 . . 118.5(4) ?
    C9 C10 C11 . . 119.9(3) ?
    C9 C10 H10 . . 120.0 ?
    C11 C10 H10 . . 120.0 ?
    C12 C11 C10 . . 119.8(3) ?
    C12 C11 H11 . . 120.1 ?
    C10 C11 H11 . . 120.1 ?
    C11 C12 O2 . . 124.8(2) ?
    C11 C12 C13 . . 118.9(3) ?
    O2 C12 C13 . . 116.3(3) ?
    C14 C13 C12 . . 121.1(3) ?
    C14 C13 H13 . . 119.5 ?
    C12 C13 H13 . . 119.5 ?
    C9 C14 C13 . . 118.9(3) ?
    C9 C14 H14 . . 120.5 ?
    C13 C14 H14 . . 120.5 ?
    O2 C15 C16 . . 108.8(2) ?
    O2 C15 H15A . . 109.9 ?
    C16 C15 H15A . . 109.9 ?
    O2 C15 H15B . . 109.9 ?
    C16 C15 H15B . . 109.9 ?
    H15A C15 H15B . . 108.3 ?
    N6 C16 C15 . . 114.0(2) ?
    N6 C16 H16A . . 108.7 ?
    C15 C16 H16A . . 108.7 ?
    N6 C16 H16B . . 108.7 ?
    C15 C16 H16B . . 108.7 ?
    H16A C16 H16B . . 107.6 ?
    O3 C17 N7 . . 128.92(19) ?
    O3 C17 N6 . . 124.1(2) ?
    N7 C17 N6 . . 106.9(2) ?
    O4 C18 N6 . . 127.1(2) ?
    O4 C18 C19 . . 125.1(2) ?
    N6 C18 C19 . . 107.82(17) ?
    N7 C19 C24 . . 112.72(18) ?
    N7 C19 C20 . . 111.68(16) ?
    C24 C19 C20 . . 111.41(19) ?
    N7 C19 C18 . . 99.91(19) ?
    C24 C19 C18 . . 111.22(16) ?
    C20 C19 C18 . . 109.34(17) ?
    C21 C20 C19 . . 111.03(17) ?
    C21 C20 H20A . . 109.4 ?
    C19 C20 H20A . . 109.4 ?
    C21 C20 H20B . . 109.4 ?
    C19 C20 H20B . . 109.4 ?
    H20A C20 H20B . . 108.0 ?
    N8 C21 C22 . . 112.08(19) ?
    N8 C21 C20 . . 109.75(17) ?
    C22 C21 C20 . . 110.07(16) ?
    N8 C21 H21 . . 108.3 ?
    C22 C21 H21 . . 108.3 ?
    C20 C21 H21 . . 108.3 ?
    C23 C22 C21 . . 111.5(2) ?
    C23 C22 H22A . . 109.3 ?
    C21 C22 H22A . . 109.3 ?
    C23 C22 H22B . . 109.3 ?
    C21 C22 H22B . . 109.3 ?
    H22A C22 H22B . . 108.0 ?
    C22 C23 C24 . . 110.7(2) ?
    C22 C23 H23A . . 109.5 ?
    C24 C23 H23A . . 109.5 ?
    C22 C23 H23B . . 109.5 ?
    C24 C23 H23B . . 109.5 ?
    H23A C23 H23B . . 108.1 ?
    C23 C24 C19 . . 110.85(17) ?
    C23 C24 H24A . . 109.5 ?
    C19 C24 H24A . . 109.5 ?
    C23 C24 H24B . . 109.5 ?
    C19 C24 H24B . . 109.5 ?
    H24A C24 H24B . . 108.1 ?
    O5 C25 N8 . . 120.7(2) ?
    O5 C25 C26 . . 121.51(17) ?
    N8 C25 C26 . . 117.78(18) ?
    C27 C26 C31 . . 115.8(2) ?
    C27 C26 C25 . . 124.64(18) ?
    C31 C26 C25 . . 119.5(2) ?
    C26 C27 C28 . . 122.2(2) ?
    C26 C27 H27 . . 118.9 ?
    C28 C27 H27 . . 118.9 ?
    C29 C28 C27 . . 121.6(2) ?
    C29 C28 H28 . . 119.2 ?
    C27 C28 H28 . . 119.2 ?
    C28 C29 C30 . . 116.6(2) ?
    C28 C29 C32 . . 121.3(2) ?
    C30 C29 C32 . . 122.1(2) ?
    C29 C30 C31 . . 122.2(2) ?
    C29 C30 H30 . . 118.9 ?
    C31 C30 H30 . . 118.9 ?
    C26 C31 C30 . . 121.5(2) ?
    C26 C31 H31 . . 119.2 ?
    C30 C31 H31 . . 119.2 ?
    C29 C32 H32A . . 109.5 ?
    C29 C32 H32B . . 109.5 ?
    H32A C32 H32B . . 109.5 ?
    C29 C32 H32C . . 109.5 ?
    H32A C32 H32C . . 109.5 ?
    H32B C32 H32C . . 109.5 ?
loop_
    _geom_torsion_atom_site_label_1
    _geom_torsion_atom_site_label_2
    _geom_torsion_atom_site_label_3
    _geom_torsion_atom_site_label_4
    _geom_torsion_site_symmetry_1
    _geom_torsion_site_symmetry_2
    _geom_torsion_site_symmetry_3
    _geom_torsion_site_symmetry_4
    _geom_torsion
    _geom_torsion_publ_flag
    C14 C9 C10 C11 . . . . -0.4(4) ?
    F1 C9 C10 C11 . . . . 177.8(2) ?
    C9 C10 C11 C12 . . . . -0.8(4) ?
    C10 C11 C12 O2 . . . . -179.9(2) ?
    C10 C11 C12 C13 . . . . 0.9(4) ?
    C15 O2 C12 C11 . . . . 11.8(3) ?
    C15 O2 C12 C13 . . . . -168.9(2) ?
    C11 C12 C13 C14 . . . . 0.1(4) ?
    O2 C12 C13 C14 . . . . -179.2(2) ?
    C10 C9 C14 C13 . . . . 1.4(4) ?
    F1 C9 C14 C13 . . . . -176.8(2) ?
    C12 C13 C14 C9 . . . . -1.2(4) ?
    C12 O2 C15 C16 . . . . -179.74(19) ?
    C18 N6 C16 C15 . . . . 129.5(2) ?
    C17 N6 C16 C15 . . . . -64.1(3) ?
    O2 C15 C16 N6 . . . . -64.6(2) ?
    C19 N7 C17 O3 . . . . -172.4(2) ?
    C19 N7 C17 N6 . . . . 8.0(2) ?
    C18 N6 C17 O3 . . . . 173.5(2) ?
    C16 N6 C17 O3 . . . . 5.6(3) ?
    C18 N6 C17 N7 . . . . -6.9(2) ?
    C16 N6 C17 N7 . . . . -174.82(19) ?
    C17 N6 C18 O4 . . . . -176.8(2) ?
    C16 N6 C18 O4 . . . . -8.9(4) ?
    C17 N6 C18 C19 . . . . 3.2(2) ?
    C16 N6 C18 C19 . . . . 171.07(18) ?
    C17 N7 C19 C24 . . . . -124.0(2) ?
    C17 N7 C19 C20 . . . . 109.7(2) ?
    C17 N7 C19 C18 . . . . -5.9(2) ?
    O4 C18 C19 N7 . . . . -178.6(2) ?
    N6 C18 C19 N7 . . . . 1.4(2) ?
    O4 C18 C19 C24 . . . . -59.4(3) ?
    N6 C18 C19 C24 . . . . 120.6(2) ?
    O4 C18 C19 C20 . . . . 64.1(3) ?
    N6 C18 C19 C20 . . . . -115.9(2) ?
    N7 C19 C20 C21 . . . . 71.2(2) ?
    C24 C19 C20 C21 . . . . -55.8(2) ?
    C18 C19 C20 C21 . . . . -179.18(19) ?
    C25 N8 C21 C22 . . . . -84.7(2) ?
    C25 N8 C21 C20 . . . . 152.6(2) ?
    C19 C20 C21 N8 . . . . 179.89(18) ?
    C19 C20 C21 C22 . . . . 56.1(2) ?
    N8 C21 C22 C23 . . . . -179.60(16) ?
    C20 C21 C22 C23 . . . . -57.2(2) ?
    C21 C22 C23 C24 . . . . 57.2(3) ?
    C22 C23 C24 C19 . . . . -55.8(3) ?
    N7 C19 C24 C23 . . . . -71.1(2) ?
    C20 C19 C24 C23 . . . . 55.4(3) ?
    C18 C19 C24 C23 . . . . 177.7(2) ?
    C21 N8 C25 O5 . . . . -2.8(3) ?
    C21 N8 C25 C26 . . . . 178.4(2) ?
    O5 C25 C26 C27 . . . . -173.7(2) ?
    N8 C25 C26 C27 . . . . 5.1(3) ?
    O5 C25 C26 C31 . . . . 7.3(4) ?
    N8 C25 C26 C31 . . . . -173.8(3) ?
    C31 C26 C27 C28 . . . . -1.3(4) ?
    C25 C26 C27 C28 . . . . 179.7(3) ?
    C26 C27 C28 C29 . . . . -0.2(5) ?
    C27 C28 C29 C30 . . . . 0.7(5) ?
    C27 C28 C29 C32 . . . . -179.7(3) ?
    C28 C29 C30 C31 . . . . 0.2(6) ?
    C32 C29 C30 C31 . . . . -179.4(4) ?
    C27 C26 C31 C30 . . . . 2.2(5) ?
    C25 C26 C31 C30 . . . . -178.7(3) ?
    C29 C30 C31 C26 . . . . -1.7(6) ?
loop_
    _geom_hbond_atom_site_label_D
    _geom_hbond_atom_site_label_H
    _geom_hbond_atom_site_label_A
    _geom_hbond_site_symmetry_A
    _geom_hbond_distance_DH
    _geom_hbond_distance_HA
    _geom_hbond_distance_DA
    _geom_hbond_angle_DHA
    _geom_hbond_publ_flag
    N7 H7 O5 2_565 0.86 2.06 2.892(3) 163 yes
    N8 H8 O4 2_675 0.86 2.22 3.060(3) 165 yes
    C27 H27 O4 2_675 0.93 2.45 3.370(3) 172 yes
data_global
_journal_data_validation_number     ?
_journal_date_recd_electronic     2011-03-07
_journal_date_accepted     2011-05-12
_journal_name_full     'Acta Crystallographica, Section E'
_journal_year     2011
_journal_volume     67
_journal_issue      6
_journal_page_first     o1440
_journal_page_last     o1441
_journal_paper_category     QO
_journal_coeditor_code     WN2425
_publ_contact_author_name     'H.C.Devarajegowda'
_publ_contact_author_address
;
Department of Physics
Yuvaraja's College (Constituent College)
University of Mysore, Mysore
Karnataka, India.
;
_publ_contact_author_email     'devarajegowda@yahoo.com'
_publ_contact_author_fax     '+91 0821 2419292'
_publ_contact_author_phone     '+91 0821 2518101'
_publ_section_title
;\
<i>N</i>-{3-[2-(4-Fluorophenoxy)ethyl]-2,4-dioxo-1,3-diazaspiro[4.5]decan-7-\
yl}-4-methylbenzamide
;
loop_
    _publ_author_name
    _publ_author_address
    'M. Vinduvahini'
;
Department of Physics
Sri D Devaraja Urs Govt. First Grade College
Hunsur 571 105, Mysore District
Karnataka, India
;
    'Binoy Krishna Saha'
;
Department of Chemistry
Pondicherry University
Pondicherry 605 014, India
;
    'Mahalakhmi'
;
Department of Physics
Yuvaraja's College (Constituent College)
University of Mysore, Mysore 570 005
Karnataka, India
;
    'H. D. Revanasiddappa'
;
Department of Studies in Chemistry,
Manasagangotri, University of Mysore,
Mysore 570 006, Karnataka, India
;
    'H. C. Devarajegowda'
;
Department of Physics
Yuvaraja's College (Constituent College)
University of Mysore, Mysore 570 005
Karnataka, India
;
