# Supplementary material for: N-{3-[2-(4-Fluoro­phen­oxy)eth­yl]-2,4-dioxo-1,3-diaza­spiro­[4.5]decan-7-yl}-4-methyl­benzamide
Source: Acta Crystallogr Sect E Struct Rep Online. 2011 May 20;67(Pt 6):o1440–1. doi: 10.1107/S1600536811017946 (PMC3120289; doi:10.1107/S1600536811017946)
Supplement: Supplementary file 2 [file e-67-o1440-Isup2.hkl]

#
# h,k,l, Fc-squared, Fo-squared, sigma(Fo-squared) and status flag
#
data_I
_shelx_title ' bks-dg-1422 in P-1'
_shelx_refln_list_code          4
_shelx_F_calc_maximum      122.68
_exptl_crystal_F_000       464.00
_reflns_d_resolution_high  0.8409
 
loop_
 _symmetry_equiv_pos_as_xyz
 'x, y, z'
 '-x, -y, -z'
 
_cell_length_a     9.1436
_cell_length_b    10.1034
_cell_length_c    13.9395
_cell_angle_alpha  99.239
_cell_angle_beta  106.550
_cell_angle_gamma 107.417
 
_shelx_F_squared_multiplier     1.000
 
loop_
 _refln_index_h
 _refln_index_k
 _refln_index_l
 _refln_F_squared_calc
 _refln_F_squared_meas
 _refln_F_squared_sigma
 _refln_observed_status
   2   0   0     1250.66     1180.95     63.65 o
   3   0   0      100.09       92.61     11.77 o
   4   0   0        2.66        1.11      3.48 o
   5   0   0       29.50       37.49      4.03 o
   6   0   0       90.17       88.93      2.77 o
   7   0   0        0.27        0.00      3.33 o
   8   0   0      187.09      199.17      7.01 o
   9   0   0       30.94       29.41      3.51 o
  -9   1   0       79.80       66.81      3.77 o
  -8   1   0       53.50       56.96      4.11 o
  -7   1   0       13.28       12.62      2.80 o
  -6   1   0       13.39        9.23      2.80 o
  -5   1   0       10.37        5.03      2.01 o
  -4   1   0        5.37        5.39      2.02 o
  -3   1   0       81.38       85.40      1.76 o
  -2   1   0      302.82      252.12      1.89 o
  -1   1   0       10.02        5.84      0.96 o
   1   1   0    11587.01    10645.50    386.84 o
   2   1   0      215.08      183.03     10.06 o
   3   1   0       32.13       35.78      1.40 o
   4   1   0       11.35       14.27      1.87 o
   5   1   0       20.37       21.57      1.93 o
   6   1   0        1.33        4.09      4.25 o
   7   1   0       62.41       59.03      3.95 o
   8   1   0        5.04        6.41      3.67 o
   9   1   0        9.64        9.55      4.02 o
 -10   2   0        4.16        5.47      6.42 o
  -9   2   0      138.18      139.38     32.97 o
  -8   2   0      408.78      486.50      8.02 o
  -7   2   0       32.11       24.83      2.70 o
  -6   2   0       28.22       23.52      2.22 o
  -5   2   0        0.03        0.58      1.87 o
  -4   2   0       24.28       18.70      1.71 o
  -3   2   0      332.12      229.07      4.10 o
  -2   2   0      396.68      442.19      9.67 o
  -1   2   0     1236.67     1246.45     36.46 o
   0   2   0      388.48      409.34     10.19 o
   1   2   0      243.14      235.24      3.07 o
   2   2   0       58.24       64.76      2.44 o
   3   2   0      774.58      867.93      8.39 o
   4   2   0       47.14       33.71      3.13 o
   5   2   0        2.61        2.76      1.53 o
   6   2   0       14.41       18.03      4.61 o
   7   2   0       51.96       57.87      5.40 o
   8   2   0        3.23        2.26      3.83 o
 -10   3   0        5.50       11.81      5.99 o
  -9   3   0        0.21        0.07      5.50 o
  -8   3   0       52.37       61.44      5.65 o
  -7   3   0        1.19        0.40      4.12 o
  -6   3   0        9.37        3.70      3.53 o
  -5   3   0       94.82       76.53      8.63 o
  -4   3   0       49.99       40.16      4.23 o
  -3   3   0      201.08      213.83      3.53 o
  -2   3   0      600.02      645.85      5.14 o
  -1   3   0       34.92       28.42      2.28 o
   0   3   0     2681.44     2893.36     28.08 o
   1   3   0      231.11      281.77      5.86 o
   2   3   0      899.72      771.93     54.64 o
   3   3   0      174.29      182.69     25.24 o
   4   3   0       49.34       63.25      4.74 o
   5   3   0        5.83        4.07      4.30 o
   6   3   0       59.85       53.94      5.42 o
   7   3   0      118.50      122.06      6.83 o
   8   3   0       11.81       17.49      5.22 o
 -10   4   0        4.09        6.54      5.45 o
  -9   4   0        5.15        2.98      4.14 o
  -8   4   0       36.45       21.89      6.09 o
  -7   4   0       41.62       26.50     14.68 o
  -6   4   0      134.19      152.79     31.87 o
  -5   4   0      140.77      122.88      4.26 o
  -4   4   0      244.42      299.15     12.97 o
  -3   4   0      236.74      261.86      4.73 o
  -2   4   0      191.13      139.28      3.91 o
  -1   4   0      889.60      901.45     34.00 o
   0   4   0      565.22      585.95      3.87 o
   1   4   0      267.92      245.54      6.26 o
   2   4   0       52.57       54.33      2.24 o
   3   4   0      113.70      113.62     14.07 o
   4   4   0       35.70       34.04      4.89 o
   5   4   0        5.29        6.64      5.22 o
   6   4   0       62.21       69.55      6.38 o
   7   4   0        4.76        2.59      5.93 o
 -10   5   0        0.12        0.00      5.21 o
  -9   5   0        4.34        3.47      5.38 o
  -8   5   0        7.41       10.62     10.35 o
  -7   5   0       58.17       69.77      6.81 o
  -6   5   0       84.39       69.47      6.38 o
  -5   5   0      177.84      176.47      4.72 o
  -4   5   0       97.99       97.73     11.37 o
  -3   5   0      341.77      318.91      7.21 o
  -2   5   0       34.15       38.45      5.30 o
  -1   5   0     1042.69     1074.08      9.49 o
   0   5   0        0.46        1.71      4.71 o
   1   5   0       13.73       11.74      4.73 o
   2   5   0        1.48        2.18      4.56 o
   3   5   0       18.42       13.45      5.30 o
   4   5   0        4.99        7.84      5.32 o
   5   5   0        0.58        0.21      5.56 o
   6   5   0       16.54       17.86      6.51 o
   7   5   0        3.80        6.09      6.87 o
 -10   6   0        0.95        4.17      5.53 o
  -9   6   0        5.22        3.28      6.07 o
  -8   6   0        0.10        0.00      4.64 o
  -7   6   0        4.78        8.07      4.61 o
  -6   6   0      103.07       95.21      7.38 o
  -5   6   0        2.12        0.05      4.08 o
  -4   6   0       70.05       66.18      6.28 o
  -3   6   0      224.38      228.83      7.10 o
  -2   6   0      135.54      167.57      9.37 o
  -1   6   0        6.04        5.44      3.15 o
   0   6   0       19.75       19.11      5.13 o
   1   6   0       40.76       49.44      5.86 o
   2   6   0        9.82        3.57      5.78 o
   3   6   0        5.13        6.36      3.64 o
   4   6   0       35.49       42.13      6.39 o
   5   6   0       25.84       25.91      6.24 o
   6   6   0       34.90       42.45      6.60 o
 -10   7   0        2.28        0.00      6.33 o
  -9   7   0        5.52        1.71      6.38 o
  -8   7   0       37.73       32.64      4.80 o
  -7   7   0       11.73        7.72      4.86 o
  -6   7   0       27.65       29.26     11.73 o
  -5   7   0       25.74       26.23      6.23 o
  -4   7   0       15.39       18.50      6.38 o
  -3   7   0        3.37        3.05      5.43 o
  -2   7   0       38.21       38.60      3.36 o
  -1   7   0       19.84       18.58      3.77 o
   0   7   0      116.70      110.64      6.83 o
   1   7   0        8.45        5.17      6.51 o
   2   7   0        1.00        0.00      6.16 o
   3   7   0      108.01      108.11      7.03 o
   4   7   0        0.12        0.74      6.07 o
   5   7   0       10.50       11.13      6.36 o
  -9   8   0        0.99        1.09      6.19 o
  -8   8   0       10.46        4.17      4.98 o
  -7   8   0      140.03      142.98      8.21 o
  -6   8   0       11.93        5.43      6.99 o
  -5   8   0       35.21       31.07      7.06 o
  -4   8   0      130.48      122.95      7.95 o
  -3   8   0      139.15      134.10      4.29 o
  -2   8   0        0.94        3.13      3.82 o
  -1   8   0        9.05       10.75      6.63 o
   0   8   0      356.77      347.31      9.86 o
   1   8   0      119.57      110.01      7.75 o
   2   8   0      189.00      185.10      8.93 o
   3   8   0       71.48       67.45      8.01 o
   4   8   0       59.98       63.51      7.29 o
  -9   9   0       13.52       15.19      6.59 o
  -8   9   0        1.95        9.84      6.02 o
  -7   9   0       20.94       19.03      7.64 o
  -6   9   0       41.44       52.68      7.58 o
  -5   9   0       58.18       52.65      7.84 o
  -4   9   0       25.47       34.30      6.17 o
  -3   9   0        5.52        0.00      3.73 o
  -2   9   0        0.74        0.00      4.10 o
  -1   9   0        0.89        4.70      6.71 o
   0   9   0       15.88       27.66      7.25 o
   1   9   0       20.73       18.68      6.93 o
   2   9   0        3.83        6.03      6.89 o
   3   9   0        4.54        0.57      7.11 o
  -8  10   0       15.75       18.01      7.44 o
  -7  10   0        3.39        0.00      7.47 o
  -6  10   0       11.43       12.82      7.08 o
  -5  10   0        1.30        0.00      7.72 o
  -4  10   0       38.51       34.72      3.88 o
  -3  10   0        7.77        6.14      3.96 o
  -2  10   0       16.65       16.90      7.53 o
  -1  10   0       12.33       15.19      7.07 o
   0  10   0        7.90        7.30      7.41 o
   1  10   0       52.88       57.13      8.36 o
   2  10   0        0.00        0.00      7.20 o
  -7  11   0        0.80        5.16      8.10 o
  -6  11   0        0.00        3.89      7.50 o
  -5  11   0        1.76        0.00      7.56 o
  -4  11   0        0.38        0.57      7.46 o
  -3  11   0        3.60        3.45      7.67 o
  -2  11   0        0.71        2.22      8.12 o
  -1  11   0      117.02      140.24      9.14 o
   0  11   0        0.71        4.83      7.49 o
   0 -11   1       59.55       66.11      8.52 o
   1 -11   1       23.02       37.04      7.69 o
   2 -11   1        5.50        7.52      7.35 o
   3 -11   1        0.10        0.00      4.43 o
   4 -11   1        0.09        1.49      8.01 o
   5 -11   1        2.94        3.00      7.41 o
   6 -11   1       10.92       10.48      7.43 o
   7 -11   1        0.57        0.00      8.17 o
  -2 -10   1        5.59       13.18      7.79 o
  -1 -10   1      144.27      144.12      8.55 o
   0 -10   1       39.75       42.10      7.89 o
   1 -10   1        1.05        2.61      7.24 o
   2 -10   1       30.62       37.66      6.32 o
   3 -10   1        6.61        6.29      4.04 o
   4 -10   1       14.70       18.37      4.06 o
   5 -10   1        5.03        7.19      6.89 o
   6 -10   1       13.99       18.40      7.45 o
   7 -10   1        9.82        9.45      7.63 o
   8 -10   1       28.18       36.22      7.34 o
  -3  -9   1        4.82        6.23      7.19 o
  -2  -9   1        9.25       11.64      6.38 o
  -1  -9   1      114.73       96.81      7.80 o
   0  -9   1       32.03       33.54      6.83 o
   1  -9   1      154.44      150.62      5.91 o
   2  -9   1        0.52        0.00      4.01 o
   3  -9   1        0.04        0.00      4.04 o
   4  -9   1        6.61        9.27      7.30 o
   5  -9   1       63.22       74.69      7.86 o
   6  -9   1        2.33        3.45      7.25 o
   7  -9   1       29.93       42.90      7.07 o
   8  -9   1        1.87        3.77      6.10 o
   9  -9   1       20.03       26.19      7.33 o
  -4  -8   1       24.86       28.65      7.21 o
  -3  -8   1      109.58      106.27      7.85 o
  -2  -8   1       21.66       25.04      6.80 o
  -1  -8   1       47.92       53.21      6.93 o
   0  -8   1      426.48      450.12      9.93 o
   1  -8   1      249.75      245.13      5.74 o
   2  -8   1      157.74      168.95      4.92 o
   3  -8   1        6.06        5.29      6.46 o
   4  -8   1        1.06        2.74      6.98 o
   5  -8   1       14.90       14.65      6.29 o
   6  -8   1        4.39        5.15      6.93 o
   7  -8   1        0.01        0.00      5.97 o
   8  -8   1        3.77        6.35      5.65 o
   9  -8   1        1.11        0.73      6.33 o
  -5  -7   1        0.21        1.64      6.18 o
  -4  -7   1       36.09       34.10      6.61 o
  -3  -7   1      138.47       93.83     17.26 o
  -2  -7   1      176.02      166.53      7.96 o
  -1  -7   1       19.05       19.58      5.76 o
   0  -7   1      144.03      149.41      4.93 o
   1  -7   1       11.95       12.12      3.81 o
   2  -7   1       18.94       23.83      4.81 o
   3  -7   1       38.06       36.06      5.74 o
   4  -7   1        2.41        2.77      5.66 o
   5  -7   1        0.09        3.34      6.47 o
   6  -7   1        2.13        2.47      5.96 o
   7  -7   1        5.31        3.67      4.50 o
   8  -7   1        9.06        9.89      6.11 o
   9  -7   1        3.11        0.00      6.43 o
  -6  -6   1        6.49        4.20      5.98 o
  -5  -6   1        6.82        8.51      5.62 o
  -4  -6   1        3.41        6.42      5.67 o
  -3  -6   1        0.71        0.00      2.56 o
  -2  -6   1        1.35        0.00      5.11 o
  -1  -6   1      126.32      124.71      6.02 o
   0  -6   1       20.18       22.19      3.55 o
   1  -6   1      226.21      227.84      7.12 o
   2  -6   1      407.13      448.23      8.11 o
   3  -6   1      173.38      183.27      7.32 o
   4  -6   1       56.81       56.17      5.70 o
   5  -6   1      102.64      109.22     13.77 o
   6  -6   1       27.04       19.79      5.98 o
   7  -6   1        0.16        2.10      4.58 o
   8  -6   1        4.56        4.02      6.04 o
   9  -6   1        0.34        0.00      6.14 o
  10  -6   1        0.38        2.69      5.36 o
  -7  -5   1        0.85        0.30      6.13 o
  -6  -5   1       68.34       68.11      6.40 o
  -5  -5   1       36.07       33.33      5.72 o
  -4  -5   1       44.47       46.93      3.67 o
  -3  -5   1        6.44        5.81      2.44 o
  -2  -5   1      135.86      129.20      5.60 o
  -1  -5   1        0.62        0.00      4.52 o
   0  -5   1      549.34      599.20     10.05 o
   1  -5   1     3080.25     3248.17     11.03 o
   2  -5   1     1264.34     1357.53     16.11 o
   3  -5   1      151.59      168.95     22.80 o
   4  -5   1        2.75        1.49      2.80 o
   5  -5   1        0.18        1.89      2.44 o
   6  -5   1        2.66        0.00      4.00 o
   7  -5   1       11.35        6.93      4.91 o
   8  -5   1        0.08        0.00      4.50 o
   9  -5   1        4.73        4.91      4.83 o
  10  -5   1        9.17        1.53      5.76 o
  -8  -4   1       31.91       37.85     10.27 o
  -7  -4   1      194.86      188.92      7.81 o
  -6  -4   1       11.59        4.94      5.16 o
  -5  -4   1        0.58        0.00      4.76 o
  -4  -4   1       10.33        8.80      2.08 o
  -3  -4   1      158.19      154.14      5.51 o
  -2  -4   1      263.06      223.69     17.57 o
  -1  -4   1       86.90       99.50      6.30 o
   0  -4   1        3.33        1.63      2.10 o
   1  -4   1     2204.50     2332.27     58.14 o
   2  -4   1     1445.26     1564.79    123.40 o
   3  -4   1      119.99      127.17      4.83 o
   4  -4   1      225.79      200.40      4.38 o
   5  -4   1        4.91        1.03      2.18 o
   6  -4   1        2.40        2.12      3.73 o
   7  -4   1       73.25       65.10      4.65 o
   8  -4   1      134.16      108.94     33.17 o
   9  -4   1        9.37        6.78      5.49 o
  10  -4   1        0.65        3.03      6.10 o
  -8  -3   1        0.74        0.24      3.88 o
  -7  -3   1      117.95      107.47     10.31 o
  -6  -3   1      276.82      256.72      7.05 o
  -5  -3   1        0.12        0.84      3.93 o
  -4  -3   1        8.69       11.34      3.43 o
  -3  -3   1      517.02      579.68      4.85 o
  -2  -3   1      161.09      172.24      6.37 o
  -1  -3   1     5916.27     5947.64     16.18 o
   0  -3   1     1082.43     1017.22     15.17 o
   1  -3   1        9.56        7.63      2.44 o
   2  -3   1      853.10      734.15      9.20 o
   3  -3   1       35.84       36.60      2.61 o
   4  -3   1       26.05       20.53      2.44 o
   5  -3   1      226.06      246.42      7.27 o
   6  -3   1        0.33        0.93      2.06 o
   7  -3   1       14.70       15.60      2.50 o
   8  -3   1       37.18       36.75      4.18 o
   9  -3   1       66.69       70.70      6.79 o
  10  -3   1       16.62       14.27      6.49 o
  -9  -2   1        0.71        0.00      3.87 o
  -8  -2   1        0.37        0.00      3.55 o
  -7  -2   1        6.03        4.48      3.40 o
  -6  -2   1        0.76        0.00      4.06 o
  -5  -2   1       18.06       16.32      1.94 o
  -4  -2   1      681.58      701.54     87.48 o
  -3  -2   1       67.55       62.34      1.83 o
  -2  -2   1       12.27        7.44      1.64 o
  -1  -2   1    13107.74    13395.29     96.68 o
   0  -2   1       84.69       97.80      5.89 o
   1  -2   1      776.14      754.62      9.93 o
   2  -2   1      117.82      113.52      3.11 o
   3  -2   1        0.01        0.11      0.99 o
   4  -2   1     1210.42     1207.74     10.93 o
   5  -2   1       56.07       52.94      2.08 o
   6  -2   1      217.69      225.95      7.84 o
   7  -2   1       13.30       12.50      2.76 o
   8  -2   1       39.95       42.99      3.14 o
   9  -2   1        0.32        0.00      5.93 o
  -9  -1   1       23.89       33.05      4.17 o
  -8  -1   1        7.22        3.14      3.37 o
  -7  -1   1        4.57        4.46      3.25 o
  -6  -1   1        6.06        4.84      1.96 o
  -5  -1   1       45.67       48.76      2.73 o
  -4  -1   1      145.37      162.36     10.07 o
  -3  -1   1     1790.18     1623.81    380.06 o
  -2  -1   1      929.35      735.38     18.88 o
  -1  -1   1     1862.73     1737.01      9.32 o
   1  -1   1      526.87      468.01     16.47 o
   2  -1   1        0.02        0.52      2.19 o
   3  -1   1        8.44        6.71      2.06 o
   4  -1   1       40.35       36.79      3.81 o
   5  -1   1        7.92        8.07      4.02 o
   6  -1   1      261.44      264.62      9.30 o
   7  -1   1      110.02      112.25      6.11 o
   8  -1   1        7.55        5.52      3.11 o
   9  -1   1       35.72       40.86      4.86 o
  -9   0   1        0.87        0.00      4.15 o
  -8   0   1        2.77        0.00      3.13 o
  -7   0   1        0.01        0.00      3.24 o
  -6   0   1       82.44       86.95      3.49 o
  -5   0   1      241.78      267.09      9.15 o
  -4   0   1       12.52        9.08      1.82 o
  -3   0   1     1251.42     1162.08     39.82 o
  -2   0   1      157.86      136.04      6.85 o
   1   0   1     7278.19     6339.28    359.50 o
   2   0   1      350.37      388.15     20.57 o
   3   0   1       10.08        6.87      2.06 o
   4   0   1       31.04       24.93      4.26 o
   5   0   1       21.27       19.05      4.57 o
   6   0   1        1.76        0.00      5.36 o
   7   0   1      153.69      163.25      8.05 o
   8   0   1       15.45       11.21      5.15 o
   9   0   1        0.00        0.09      3.29 o
 -10   1   1        0.32        0.49      4.35 o
  -9   1   1        6.70        8.99      3.35 o
  -8   1   1        2.48        0.47      3.02 o
  -7   1   1       28.98       32.12      3.96 o
  -6   1   1        7.05        5.87      2.23 o
  -5   1   1       92.45       98.79      3.00 o
  -4   1   1      155.43      148.04      4.86 o
  -3   1   1     4110.83     4184.52     48.73 o
  -2   1   1     3159.21     3144.72     27.87 o
  -1   1   1       31.74       41.45      2.13 o
   0   1   1      121.51      127.67      3.64 o
   1   1   1     1016.39      978.78     36.89 o
   2   1   1      488.89      478.54      8.37 o
   3   1   1      123.17       75.52     32.31 o
   4   1   1       39.20       30.96      5.00 o
   5   1   1      280.78      239.15     40.77 o
   6   1   1      100.59       90.66      5.62 o
   7   1   1       24.70       33.45      5.42 o
   8   1   1      107.56      103.18     14.92 o
   9   1   1        0.29        0.00      4.08 o
 -10   2   1        0.05        1.67      3.96 o
  -9   2   1       10.70        7.71      3.21 o
  -8   2   1       12.26        9.87      2.99 o
  -7   2   1        4.46        5.42      2.55 o
  -6   2   1        4.28        8.48      2.24 o
  -5   2   1      143.29      151.03     10.95 o
  -4   2   1      815.21      932.12     13.24 o
  -3   2   1       14.22       17.85      1.41 o
  -2   2   1      540.44      549.92      6.94 o
  -1   2   1    14126.23    14723.59    252.33 o
   0   2   1       34.88       47.66      2.62 o
   1   2   1      937.76      977.57     68.51 o
   2   2   1       87.55       68.97      6.39 o
   3   2   1       60.15       61.47      4.28 o
   4   2   1        0.08        0.00      3.95 o
   5   2   1        7.20        3.36      4.19 o
   6   2   1       84.37       88.08      6.19 o
   7   2   1       94.30       92.71      6.85 o
   8   2   1       80.28      108.06      7.04 o
 -10   3   1       26.41       28.53      5.95 o
  -9   3   1       75.03       61.22      4.95 o
  -8   3   1        0.00        0.00      4.52 o
  -7   3   1       52.02       53.86     30.70 o
  -6   3   1       11.40        7.38      5.46 o
  -5   3   1      236.75      253.98      4.75 o
  -4   3   1      545.44      584.92     18.32 o
  -3   3   1      246.53      255.62      3.60 o
  -2   3   1      652.73      768.30     10.50 o
  -1   3   1     1437.38     1584.38     12.90 o
   0   3   1        0.93        0.07      1.80 o
   1   3   1        7.38        5.77      2.41 o
   2   3   1        0.04        0.00      1.75 o
   3   3   1      214.63      198.63      6.19 o
   4   3   1        2.30        1.19      4.31 o
   5   3   1       34.73       30.05      5.54 o
   6   3   1        0.77        0.87      5.21 o
   7   3   1       33.70       31.40      6.16 o
   8   3   1        0.39        5.33      5.94 o
 -10   4   1       29.10       26.52      5.67 o
  -9   4   1        0.40        0.00      5.70 o
  -8   4   1       41.42       34.61      7.01 o
  -7   4   1       14.66       14.29      4.21 o
  -6   4   1       35.31       45.83     12.75 o
  -5   4   1        4.91        6.84      2.89 o
  -4   4   1       23.54       18.68      3.91 o
  -3   4   1      688.38      562.59    176.88 o
  -2   4   1       39.35       47.22      3.76 o
  -1   4   1        5.14       12.37      6.11 o
   0   4   1      330.69      357.69      4.32 o
   1   4   1       11.38        9.66      4.57 o
   2   4   1       24.39       22.57      1.62 o
   3   4   1       48.57       13.89     21.01 o
   4   4   1       57.48       43.10      5.84 o
   5   4   1      218.67      225.17      7.80 o
   6   4   1      109.36      109.35      7.59 o
   7   4   1        1.39        0.00      6.61 o
 -10   5   1        0.08        3.16      4.70 o
  -9   5   1       45.97       63.06     24.83 o
  -8   5   1        3.97       16.87     16.76 o
  -7   5   1        8.17        7.79      4.23 o
  -6   5   1       22.25       24.29      4.13 o
  -5   5   1      182.69      198.65      5.59 o
  -4   5   1      131.37      121.96     21.28 o
  -3   5   1        2.68        2.34      4.78 o
  -2   5   1      246.41      243.69      3.63 o
  -1   5   1       55.22       46.98      5.25 o
   0   5   1       71.56       62.49      5.44 o
   1   5   1      250.03      257.08      7.49 o
   2   5   1      455.05      484.23      8.92 o
   3   5   1      120.51       40.65     42.65 o
   4   5   1       12.77        1.85      5.99 o
   5   5   1       60.67       54.24      6.82 o
   6   5   1       27.03       27.90      6.38 o
 -10   6   1        3.47        2.73      5.77 o
  -9   6   1        0.71        0.00      5.04 o
  -8   6   1        0.59        0.28      4.91 o
  -7   6   1       82.31       61.98     16.25 o
  -6   6   1       62.12       69.47      9.11 o
  -5   6   1       92.27       91.17     29.89 o
  -4   6   1      255.32      280.31      8.27 o
  -3   6   1      107.80      130.88     12.71 o
  -2   6   1      379.93      396.67      7.58 o
  -1   6   1        1.67        1.02      5.30 o
   0   6   1      170.15      196.32      7.13 o
   1   6   1        1.31        1.88      5.37 o
   2   6   1       20.48       17.38      6.11 o
   3   6   1        3.55        7.67      6.35 o
   4   6   1       93.07       86.03      7.09 o
   5   6   1        6.93        9.02      5.90 o
   6   6   1        0.40        3.94      6.37 o
 -10   7   1        4.82        6.35      6.10 o
  -9   7   1       23.11       24.10      5.62 o
  -8   7   1       52.30       32.08      5.11 o
  -7   7   1        4.11        3.43      5.03 o
  -6   7   1      132.45      136.36      6.15 o
  -5   7   1       44.73       42.56      6.83 o
  -4   7   1        0.17        0.00      5.87 o
  -3   7   1      172.75      182.11      4.49 o
  -2   7   1       56.95       60.19      3.61 o
  -1   7   1       97.73       87.40      6.82 o
   0   7   1       44.66       44.73      6.58 o
   1   7   1      126.34      133.63      7.75 o
   2   7   1       19.28       22.11      6.80 o
   3   7   1        0.13        0.00      6.57 o
   4   7   1        9.59       10.37      6.87 o
   5   7   1       30.81       27.61      7.57 o
  -9   8   1        6.25        6.70      5.58 o
  -8   8   1       52.93       51.01     20.11 o
  -7   8   1       70.04       70.63     18.73 o
  -6   8   1        5.19        6.68      6.72 o
  -5   8   1        2.26       10.01      7.14 o
  -4   8   1       76.22       82.17      5.18 o
  -3   8   1       20.55       20.20      3.59 o
  -2   8   1       65.52       69.97      7.72 o
  -1   8   1        2.33        3.33      6.54 o
   0   8   1        0.01        1.62      6.38 o
   1   8   1       74.19       74.73      7.58 o
   2   8   1      137.01      134.33      8.45 o
   3   8   1        2.57        0.00      7.26 o
   4   8   1        2.29        4.66      7.29 o
  -9   9   1        0.08        4.35      6.29 o
  -8   9   1        4.09        5.38      6.42 o
  -7   9   1        0.01        4.67      6.95 o
  -6   9   1        3.94        3.15      6.47 o
  -5   9   1        6.02        7.58      3.17 o
  -4   9   1       28.86       26.74      3.96 o
  -3   9   1        1.89        0.00      6.84 o
  -2   9   1        2.23        7.52      7.25 o
  -1   9   1      360.34      378.66     10.50 o
   0   9   1        0.65        0.21      7.01 o
   1   9   1        2.87        0.00      7.29 o
   2   9   1        7.56        6.54      7.33 o
   3   9   1        4.03        3.19      7.54 o
  -8  10   1        0.34        0.00      7.44 o
  -7  10   1        0.02        0.17      6.96 o
  -6  10   1        2.81        3.55      7.55 o
  -5  10   1       26.48       19.63      7.84 o
  -4  10   1        1.31        0.15      7.41 o
  -3  10   1        0.03        0.00      7.70 o
  -2  10   1       36.50       44.07      7.73 o
  -1  10   1       31.89       27.65      7.42 o
   0  10   1       17.40       22.00      8.23 o
   1  10   1       43.09       47.67      7.98 o
  -7  11   1        0.33        0.41      7.76 o
  -6  11   1        1.69        5.35      7.87 o
  -5  11   1        0.34        5.64      8.00 o
  -4  11   1        4.98        0.00      7.60 o
  -3  11   1       23.41       22.23      8.31 o
  -2  11   1       23.22       23.49      8.41 o
  -1  11   1       71.94       70.16      9.29 o
   0 -11   2       39.74       30.57      7.30 o
   1 -11   2        0.42        1.34      7.22 o
   2 -11   2        8.79        9.89      4.49 o
   3 -11   2        3.92        0.49      5.44 o
   4 -11   2        5.80        7.41      5.22 o
   5 -11   2        7.69        6.06      7.35 o
   6 -11   2        7.39        8.75      7.55 o
  -2 -10   2        8.66       10.66      7.24 o
  -1 -10   2       11.34       13.26      7.21 o
   0 -10   2        2.06        7.53      6.38 o
   1 -10   2        0.43        0.00      4.46 o
   2 -10   2       17.84        8.85      4.44 o
   3 -10   2        1.23        2.64      5.02 o
   4 -10   2        9.45        9.76      7.45 o
   5 -10   2        2.11        2.91      6.98 o
   6 -10   2      110.21      121.49      9.09 o
   7 -10   2        0.22        0.00      6.86 o
   8 -10   2        0.00        5.61      6.56 o
  -3  -9   2        4.76        5.66      6.60 o
  -2  -9   2       69.85       68.03      4.16 o
  -1  -9   2       11.34       17.15      6.26 o
   0  -9   2       44.75       48.86      6.81 o
   1  -9   2       16.40       17.64      4.50 o
   2  -9   2       10.10        7.36      4.28 o
   3  -9   2       90.24       81.85      4.63 o
   4  -9   2       43.89       46.79      7.14 o
   5  -9   2       90.01       87.36      8.07 o
   6  -9   2       20.24       29.12      6.90 o
   7  -9   2      154.01      201.98      8.81 o
   8  -9   2        2.43        3.93      6.28 o
  -5  -8   2        2.05        1.55      6.84 o
  -4  -8   2       12.15       15.14      6.35 o
  -3  -8   2       56.74       56.12      7.13 o
  -2  -8   2        4.35        4.18      5.59 o
  -1  -8   2      430.60      441.39     10.07 o
   0  -8   2       80.43       70.35      4.80 o
   1  -8   2       21.54       22.61      4.25 o
   2  -8   2        0.01        2.08      3.78 o
   3  -8   2       16.98       11.77      6.87 o
   4  -8   2       43.03       48.89      6.45 o
   5  -8   2        0.07        0.00      6.94 o
   6  -8   2       32.04       23.20      6.76 o
   7  -8   2       52.79       53.17      6.35 o
   8  -8   2        0.75        2.87      6.49 o
   9  -8   2        5.39        2.39      6.55 o
  -6  -7   2       10.86        2.09      6.38 o
  -5  -7   2        5.05        1.13      5.96 o
  -4  -7   2       86.74       95.13      6.80 o
  -3  -7   2       21.86       20.39      3.13 o
  -2  -7   2     1149.21     1157.44     13.33 o
  -1  -7   2        1.68        2.37      5.01 o
   0  -7   2      332.75      339.20      8.40 o
   1  -7   2      186.59      204.52      5.17 o
   2  -7   2      339.48      341.90      8.37 o
   3  -7   2        0.65        2.49      5.39 o
   4  -7   2        1.78        3.30      5.72 o
   5  -7   2       78.44       86.08      6.77 o
   6  -7   2      195.62      173.90      7.97 o
   7  -7   2      114.13      124.09      7.19 o
   8  -7   2       16.95       13.21      6.64 o
   9  -7   2        1.26        0.00      6.60 o
  -6  -6   2        0.00        1.74      5.45 o
  -5  -6   2       10.59       15.70      5.60 o
  -4  -6   2       40.57       46.58      3.23 o
  -3  -6   2       16.93       15.90      3.76 o
  -2  -6   2        1.56        1.68      5.04 o
  -1  -6   2      565.53      605.49     10.91 o
   0  -6   2       41.65       45.48      4.09 o
   1  -6   2      232.73      226.11      4.47 o
   2  -6   2      191.36      190.68      6.30 o
   3  -6   2       31.07       40.61      5.37 o
   4  -6   2       46.05       52.50      4.75 o
   5  -6   2       28.24       26.76      5.37 o
   6  -6   2        6.47        2.68      4.03 o
   7  -6   2      223.15      242.27      5.95 o
   8  -6   2      106.36       96.00      7.52 o
   9  -6   2        2.11        6.39      5.86 o
  -7  -5   2        0.70        0.00      4.23 o
  -6  -5   2       36.03       31.31      5.47 o
  -5  -5   2       39.04       46.77      5.10 o
  -4  -5   2       84.88       92.71     15.81 o
  -3  -5   2        0.02        4.62      4.68 o
  -2  -5   2       11.73       11.48      2.71 o
  -1  -5   2     1887.81     1903.94     90.99 o
   0  -5   2        7.28        5.06      3.02 o
   1  -5   2     1931.66     1979.51     13.01 o
   2  -5   2      258.48      252.04     22.68 o
   3  -5   2      163.76       88.33     29.75 o
   4  -5   2      164.88      153.87     11.85 o
   5  -5   2       77.58       65.28      5.03 o
   6  -5   2        2.60        2.80      4.16 o
   7  -5   2        1.01        1.48      4.39 o
   8  -5   2       55.73       54.66      6.08 o
   9  -5   2        3.04        1.81      5.07 o
  -8  -4   2       23.15       23.14      4.87 o
  -7  -4   2        2.66        0.00      3.87 o
  -6  -4   2       73.10       65.06      4.21 o
  -5  -4   2       28.65       25.43      4.50 o
  -4  -4   2       19.63       23.90      3.16 o
  -3  -4   2      150.07      140.37     13.18 o
  -2  -4   2     1534.11     1413.29     25.15 o
  -1  -4   2      418.18      400.67      4.65 o
   0  -4   2     1210.66     1301.99     25.16 o
   1  -4   2      200.66      224.68     10.30 o
   2  -4   2      347.68      288.61     38.73 o
   3  -4   2      521.12      506.59     33.91 o
   4  -4   2      115.69      112.85      6.28 o
   5  -4   2       62.94       67.40      6.38 o
   6  -4   2       65.93       59.02      5.42 o
   7  -4   2      140.97      118.03     38.15 o
   8  -4   2        0.39        0.83      5.34 o
   9  -4   2        8.54       10.09      5.92 o
  -8  -3   2       24.29       24.78      4.07 o
  -7  -3   2      112.67      109.00      5.00 o
  -6  -3   2       58.24       68.48      4.35 o
  -5  -3   2        0.01        0.00      3.47 o
  -4  -3   2       58.02       50.35      5.84 o
  -3  -3   2      828.61      745.36     53.00 o
  -2  -3   2       96.03      116.52      6.35 o
  -1  -3   2     2893.08     3023.68     12.08 o
   0  -3   2       43.06       46.40      2.14 o
   1  -3   2     2091.19     2061.35     26.85 o
   2  -3   2       85.97       96.28      8.95 o
   3  -3   2      319.71      116.94     61.40 o
   4  -3   2      166.88      149.25      4.17 o
   5  -3   2      105.42      109.15      3.05 o
   6  -3   2        1.69        1.68      1.94 o
   7  -3   2       47.40       53.65      4.02 o
   8  -3   2       55.75       51.37      6.32 o
   9  -3   2       16.19       19.70      6.05 o
  -9  -2   2       35.47       50.10      5.12 o
  -8  -2   2        0.27        1.65      3.47 o
  -7  -2   2       82.10       73.75      3.97 o
  -6  -2   2        3.62        7.23      2.96 o
  -5  -2   2       89.86      100.26      5.07 o
  -4  -2   2     1192.13     1295.11     37.35 o
  -3  -2   2      813.01      949.01     17.11 o
  -2  -2   2       39.16       38.94      1.51 o
  -1  -2   2     7468.44     7143.53     37.67 o
   0  -2   2        0.83        1.87      1.43 o
   1  -2   2      622.36      601.77     11.45 o
   2  -2   2      183.08      192.22     15.82 o
   3  -2   2        2.88        7.22      1.70 o
   4  -2   2      324.87      310.70      4.03 o
   5  -2   2      739.89      678.75     13.80 o
   6  -2   2      738.00      778.85      5.14 o
   7  -2   2      190.49      207.29      7.35 o
   8  -2   2       87.36       72.07     14.25 o
   9  -2   2        0.86        2.40      6.37 o
  -9  -1   2        1.18        0.12      3.58 o
  -8  -1   2       45.30       56.33      3.78 o
  -7  -1   2        1.11        0.00      3.13 o
  -6  -1   2        5.09        0.58      4.34 o
  -5  -1   2      375.91      449.78     50.18 o
  -4  -1   2       25.04       25.22      1.72 o
  -3  -1   2      711.34      730.84      9.90 o
  -2  -1   2     4551.49     4659.85    119.29 o
  -1  -1   2       60.36       71.42      2.14 o
   0  -1   2     2985.50     2490.53    125.11 o
   1  -1   2     1567.46     1470.16     45.90 o
   2  -1   2      338.09      337.04     27.36 o
   3  -1   2       83.89       81.35      4.23 o
   4  -1   2      193.74      177.07      5.28 o
   5  -1   2       35.08       37.41      5.30 o
   6  -1   2        4.48        0.38      5.58 o
   7  -1   2     1182.31     1314.14     14.52 o
   8  -1   2       91.21       72.97      4.15 o
   9  -1   2       55.70       75.88      6.99 o
 -10   0   2        6.60        5.30      3.42 o
  -9   0   2        3.98        0.00      8.20 o
  -8   0   2        8.49        9.71      3.11 o
  -7   0   2       16.98       18.28      3.30 o
  -6   0   2        8.70        9.99      2.66 o
  -5   0   2        6.71        2.16      2.41 o
  -4   0   2        8.55        6.91      1.36 o
  -3   0   2       61.54       58.49      2.23 o
  -2   0   2    10258.32    10057.99    117.30 o
  -1   0   2      315.39      288.55      7.71 o
   0   0   2        8.38       10.77      0.64 o
   1   0   2        4.96        5.65      1.98 o
   2   0   2      435.81      459.50      6.16 o
   3   0   2       11.43        7.76      3.81 o
   4   0   2       55.66       43.97      4.99 o
   5   0   2      102.65      100.12      6.16 o
   6   0   2        4.87        2.85      5.47 o
   7   0   2        9.16        9.06      6.33 o
   8   0   2        6.40        1.16      3.99 o
   9   0   2        4.62        4.63      5.85 o
 -10   1   2        1.62        0.71      4.32 o
  -9   1   2       52.48       62.91      6.68 o
  -8   1   2       21.38       16.53      3.11 o
  -7   1   2       24.70       24.27      3.30 o
  -6   1   2       63.97       61.15      4.71 o
  -5   1   2        4.51        4.91      1.94 o
  -4   1   2      566.62      591.04     14.50 o
  -3   1   2       63.46       67.43      4.37 o
  -2   1   2    11519.11    11691.02    107.18 o
  -1   1   2    15051.07    16269.29    616.18 o
   0   1   2      415.21      467.49      5.76 o
   1   1   2       55.86       62.87      3.70 o
   2   1   2      229.67      217.07     15.22 o
   3   1   2        0.55        4.05      3.80 o
   4   1   2      145.04       46.03     56.89 o
   5   1   2       38.54       19.80     18.62 o
   6   1   2       45.45       51.37      5.90 o
   7   1   2        5.17        7.55      5.45 o
   8   1   2        5.50        6.76      5.98 o
 -10   2   2        8.59        7.85      4.31 o
  -9   2   2        0.29        0.00      4.04 o
  -8   2   2        3.76        5.32      3.58 o
  -7   2   2        2.19        1.42      3.02 o
  -6   2   2        3.04        3.87      2.88 o
  -5   2   2      169.50      194.88      8.29 o
  -4   2   2      104.33       82.98      8.64 o
  -3   2   2        2.08        0.00      1.67 o
  -2   2   2       93.04       91.74      6.74 o
  -1   2   2      102.79      103.78      3.71 o
   0   2   2        0.13        0.00      2.18 o
   1   2   2       30.40       25.87      6.12 o
   2   2   2      291.77      299.16      6.06 o
   3   2   2        0.95        4.71      4.05 o
   4   2   2        4.96        2.55      4.36 o
   5   2   2       69.77       55.60      5.52 o
   6   2   2       11.39       12.23      5.57 o
   7   2   2        4.00        5.25      5.95 o
   8   2   2        0.36        1.73      5.96 o
 -10   3   2       23.00       27.26     13.25 o
  -9   3   2      103.67       94.84     28.02 o
  -8   3   2       60.00       46.28     10.92 o
  -7   3   2        3.34        0.00      6.24 o
  -6   3   2       24.21       35.35      5.21 o
  -5   3   2      290.28      319.58      9.11 o
  -4   3   2      252.69      263.26     25.30 o
  -3   3   2     1119.54     1394.10      8.23 o
  -2   3   2      292.42      248.94      4.53 o
  -1   3   2       63.10       56.78      5.26 o
   0   3   2      163.72      192.59      7.47 o
   1   3   2      645.37      699.38      8.68 o
   2   3   2      531.09      600.22      8.58 o
   3   3   2      110.94      126.64      5.65 o
   4   3   2        4.88        5.07      5.05 o
   5   3   2       47.03       53.74      6.16 o
   6   3   2       28.26       23.49      6.15 o
   7   3   2        3.74        0.84      5.89 o
 -10   4   2        0.04        0.00      7.53 o
  -9   4   2        0.21        0.00      4.15 o
  -8   4   2       52.54       33.62     10.37 o
  -7   4   2        1.04        0.00      4.08 o
  -6   4   2        2.29        2.78      2.12 o
  -5   4   2       36.27       42.98      6.73 o
  -4   4   2        6.29        7.46      4.01 o
  -3   4   2       89.38      104.51     24.56 o
  -2   4   2        2.24        0.00      3.67 o
  -1   4   2      432.03      398.59     13.39 o
   0   4   2       35.33       23.62      2.93 o
   1   4   2      447.61      421.87      7.84 o
   2   4   2        0.37        0.27      0.86 o
   3   4   2      149.51      129.44      6.87 o
   4   4   2       26.00       17.67      5.69 o
   5   4   2        6.86        6.44      6.20 o
   6   4   2      108.45      111.66      7.84 o
   7   4   2        0.35        0.00      7.01 o
 -10   5   2       21.64       26.16     13.50 o
  -9   5   2        4.88        7.43      8.33 o
  -8   5   2       69.65       72.58     32.10 o
  -7   5   2        9.41       11.45      2.51 o
  -6   5   2       63.58       69.75      7.81 o
  -5   5   2      230.04      224.30     21.61 o
  -4   5   2      121.08      122.44     40.16 o
  -3   5   2       92.68       97.01      2.36 o
  -2   5   2      263.60      309.12      7.53 o
  -1   5   2      454.59      471.26      8.64 o
   0   5   2        0.00        0.00      4.82 o
   1   5   2        0.34        1.21      5.30 o
   2   5   2      100.76      107.03      6.29 o
   3   5   2      116.25      118.14      7.01 o
   4   5   2        2.81        2.65      6.37 o
   5   5   2        2.80        3.28      6.55 o
   6   5   2        6.34        7.71      6.99 o
 -10   6   2        5.32        9.84      5.92 o
  -9   6   2        9.55        6.00      5.05 o
  -8   6   2       16.87       20.52      4.58 o
  -7   6   2      215.68      214.09     13.65 o
  -6   6   2       30.22       23.56      4.88 o
  -5   6   2       36.08       33.14      9.51 o
  -4   6   2       67.14       69.14     22.49 o
  -3   6   2       88.55      102.59      2.94 o
  -2   6   2      989.11      955.19     11.70 o
  -1   6   2       80.94       77.34      6.07 o
   0   6   2       50.87       57.03      6.54 o
   1   6   2      160.05      184.06      7.90 o
   2   6   2       25.26       25.02      6.64 o
   3   6   2        4.63        8.17      5.97 o
   4   6   2        2.08        5.03      6.51 o
   5   6   2        2.60        0.75      6.30 o
 -10   7   2       14.75       15.66      6.56 o
  -9   7   2        2.59        5.77      5.09 o
  -8   7   2       21.98       25.20      4.82 o
  -7   7   2       34.01       19.39      5.43 o
  -6   7   2       75.44       54.30     29.75 o
  -5   7   2      111.09      115.65     12.68 o
  -4   7   2        9.78        8.28      2.46 o
  -3   7   2      133.15      126.63      7.29 o
  -2   7   2       69.27       63.12      6.72 o
  -1   7   2      114.82       99.92      7.37 o
   0   7   2       49.92       46.68      7.07 o
   1   7   2      187.43      180.51      9.10 o
   2   7   2      156.43      155.56      8.66 o
   3   7   2       95.54       95.90      8.04 o
   4   7   2       41.81       43.52      7.19 o
  -9   8   2       23.08       19.54      5.18 o
  -8   8   2        2.24        4.72      4.95 o
  -7   8   2       20.70        9.80      9.05 o
  -6   8   2       25.38       17.69      6.78 o
  -5   8   2        2.75        1.93      4.50 o
  -4   8   2        8.66        6.32      2.91 o
  -3   8   2        2.57        2.76      6.81 o
  -2   8   2      191.63      208.78      8.71 o
  -1   8   2       78.86       80.69      8.03 o
   0   8   2        3.80        4.14      6.91 o
   1   8   2       21.91       26.16      7.66 o
   2   8   2      112.75      100.50      8.34 o
   3   8   2        0.11        0.00      6.71 o
  -9   9   2        5.39        5.20      5.31 o
  -8   9   2       27.69       28.49      7.11 o
  -7   9   2       13.61       12.32      6.58 o
  -6   9   2        0.67        5.36      7.05 o
  -5   9   2       28.38       23.26      7.24 o
  -4   9   2       29.39       23.94      7.10 o
  -3   9   2        8.15        7.15      7.60 o
  -2   9   2        3.52        9.52      7.44 o
  -1   9   2      123.68      131.36      8.61 o
   0   9   2       50.30       45.30      8.09 o
   1   9   2        4.39        4.57      7.74 o
   2   9   2       17.14       18.41      7.55 o
  -8  10   2        1.19        2.94      7.76 o
  -7  10   2       20.62       26.10      7.19 o
  -6  10   2        2.33        3.10      7.86 o
  -5  10   2        4.47        0.87      7.78 o
  -4  10   2       13.79        8.86      7.57 o
  -3  10   2        0.49        3.63      7.99 o
  -2  10   2        3.90        7.43      7.89 o
  -1  10   2        0.22        3.17      7.97 o
   0  10   2        0.50        1.81      8.31 o
   1  10   2        0.44        6.22      7.68 o
  -6  11   2        0.33        0.00      7.75 o
  -5  11   2        0.11        0.00      8.36 o
  -4  11   2        0.59        0.00      7.51 o
  -3  11   2       80.10       89.40      9.26 o
  -2  11   2        5.09        3.36      8.29 o
   3 -12   3        0.07        0.00      4.54 o
  -1 -11   3        5.59       11.15      7.44 o
   0 -11   3        3.57        0.00      7.22 o
   1 -11   3        6.66        4.25      4.62 o
   2 -11   3        7.06        6.43      4.54 o
   3 -11   3       19.43       18.75      4.56 o
   4 -11   3        4.66        8.38      4.36 o
   5 -11   3        1.94        3.45      7.00 o
   6 -11   3       51.36       76.14      8.91 o
  -2 -10   3       25.05       30.26      6.74 o
  -1 -10   3      101.41      116.53      7.96 o
   0 -10   3       36.94       46.35      4.93 o
   1 -10   3       30.81       26.93      4.73 o
   2 -10   3       14.75        7.21      4.27 o
   3 -10   3       21.20       22.08      4.58 o
   4 -10   3        2.20        3.42      6.85 o
   5 -10   3       34.34       35.81      7.87 o
   6 -10   3       62.29       60.30      7.93 o
   7 -10   3       18.56       20.94      6.51 o
  -4  -9   3        2.55        6.05      6.29 o
  -3  -9   3       18.90       22.29      6.46 o
  -2  -9   3       79.25       55.76      6.00 o
  -1  -9   3       16.68       18.85      6.19 o
   0  -9   3        0.83        0.61      4.35 o
   1  -9   3      165.02      172.20      5.41 o
   2  -9   3       22.76       18.73      4.25 o
   3  -9   3       65.06       61.36      7.56 o
   4  -9   3      201.57      204.80      4.06 o
   5  -9   3        9.61        5.40      7.00 o
   6  -9   3        0.00        1.08      6.21 o
   7  -9   3       16.29       14.66      6.11 o
   8  -9   3        0.01        6.87      6.39 o
  -5  -8   3        3.27        1.99      7.22 o
  -4  -8   3        0.12        3.20      6.16 o
  -3  -8   3        0.06        0.46      3.17 o
  -2  -8   3       69.31       62.13     14.19 o
  -1  -8   3      243.46      245.40      5.95 o
   0  -8   3        6.94        4.04      4.12 o
   1  -8   3       48.70       45.01      4.24 o
   3  -8   3       26.05       30.33      6.70 o
   4  -8   3       85.10       84.36      2.70 o
   5  -8   3       34.62       21.49      6.83 o
   6  -8   3        8.46        9.99      6.13 o
   7  -8   3        0.39        0.73      5.90 o
   8  -8   3        0.14        0.00      6.86 o
   9  -8   3        5.72        6.23      6.73 o
  -6  -7   3        3.25        0.61      7.06 o
  -5  -7   3        9.81        5.90      4.27 o
  -4  -7   3       52.82       50.44      4.69 o
  -3  -7   3       96.40       83.11      9.36 o
  -2  -7   3       59.56       70.00      3.93 o
  -1  -7   3        1.13        2.86      3.92 o
   0  -7   3        1.08        0.00      3.77 o
   1  -7   3       76.95       67.79      3.94 o
   2  -7   3        8.52        8.39      5.84 o
   3  -7   3        8.37        4.69      2.22 o
   4  -7   3        1.44        2.16      1.22 o
   5  -7   3      123.66      120.30      7.13 o
   6  -7   3      182.51      175.41      7.88 o
   7  -7   3       29.43       24.33      6.46 o
   8  -7   3        6.79        2.63      6.18 o
   9  -7   3       15.09       23.02      6.90 o
  -7  -6   3       20.23       15.91      6.61 o
  -6  -6   3        0.00        1.27      4.10 o
  -5  -6   3       32.60       26.91      2.78 o
  -4  -6   3      171.26      146.02      4.00 o
  -3  -6   3        4.04        1.78      2.96 o
  -2  -6   3     1770.64     1603.81    117.81 o
  -1  -6   3       10.52       12.65      3.49 o
   0  -6   3      197.83      191.64      4.50 o
   1  -6   3       21.47       25.78      4.74 o
   2  -6   3      412.84      408.74      7.87 o
   3  -6   3      153.86      144.10      3.01 o
   4  -6   3        1.03        2.61      3.31 o
   5  -6   3       26.91       13.88     10.69 o
   6  -6   3      352.18      369.28      9.70 o
   7  -6   3       47.47       53.97      6.68 o
   8  -6   3       27.22       22.13      6.27 o
   9  -6   3        0.06        3.70      5.38 o
  -7  -5   3       25.21       23.55      4.17 o
  -6  -5   3        3.66        1.87      3.55 o
  -5  -5   3        0.21        0.00      2.45 o
  -4  -5   3       47.41       47.87      3.12 o
  -3  -5   3        3.48        1.06      2.68 o
  -2  -5   3     1130.85     1144.42     18.00 o
  -1  -5   3      403.51      422.32     11.06 o
   0  -5   3     1408.52     1469.81     11.14 o
   2  -5   3        7.21        6.20      1.82 o
   3  -5   3       16.66       10.90      3.28 o
   4  -5   3        7.25        4.22      2.97 o
   5  -5   3       47.39       35.58     15.51 o
   6  -5   3      237.65      223.48     63.43 o
   7  -5   3        7.39        8.73      5.92 o
   8  -5   3        0.06        1.52      5.17 o
   9  -5   3        1.33        0.00      5.86 o
  -8  -4   3       15.12       11.69      6.91 o
  -7  -4   3       19.80       16.71      3.92 o
  -6  -4   3       26.01       27.90      3.63 o
  -5  -4   3       21.86       17.78      4.22 o
  -4  -4   3       10.42        8.29      2.18 o
  -3  -4   3       52.72       59.64      2.60 o
  -2  -4   3      338.05      338.65      9.65 o
  -1  -4   3       94.79       93.04      6.37 o
   0  -4   3      289.94      272.33      5.68 o
   1  -4   3      494.13      494.74      5.32 o
   2  -4   3       15.60       13.64      5.70 o
   3  -4   3       50.84       27.66     15.49 o
   4  -4   3      460.92      366.31     63.05 o
   5  -4   3        1.85        0.00      3.11 o
   6  -4   3        0.23        6.60      3.99 o
   7  -4   3       61.28       53.00      5.81 o
   8  -4   3        5.75        6.41      5.80 o
   9  -4   3        1.60        0.84      5.81 o
  -9  -3   3        3.22        6.89      6.51 o
  -8  -3   3       14.29        9.18      3.76 o
  -7  -3   3        0.05        0.71      3.46 o
  -6  -3   3        1.24        0.00      3.22 o
  -5  -3   3      126.03      127.67      3.72 o
  -4  -3   3       86.06       83.53      2.42 o
  -3  -3   3      414.94      344.11      8.62 o
  -2  -3   3      349.54      385.51     10.70 o
  -1  -3   3      201.75      210.79      5.73 o
   0  -3   3      384.35      407.79      8.00 o
   1  -3   3       17.97       14.97      1.61 o
   2  -3   3       92.22       91.07      4.71 o
   3  -3   3     2500.11     2651.46     14.58 o
   4  -3   3        4.01        3.17      3.12 o
   5  -3   3      153.22      129.25     14.90 o
   6  -3   3      176.38      170.69      2.80 o
   7  -3   3       21.24       17.25      3.81 o
   8  -3   3        0.74        0.00      5.89 o
   9  -3   3       13.69       13.04      6.07 o
  -9  -2   3        9.30        7.69      6.02 o
  -8  -2   3       37.22       32.03      3.77 o
  -7  -2   3      113.06      106.91      4.11 o
  -6  -2   3       44.80       48.57      3.24 o
  -5  -2   3        4.88        2.92      2.46 o
  -4  -2   3      175.44      184.98      5.99 o
  -3  -2   3        5.19        6.22      1.21 o
  -2  -2   3     4957.00     4902.45     22.65 o
  -1  -2   3       23.29       23.18      1.09 o
   0  -2   3       12.33       16.55      1.49 o
   1  -2   3        0.04        1.02      1.92 o
   2  -2   3       82.13       67.72      5.27 o
   3  -2   3      333.36      176.43    170.49 o
   4  -2   3     1277.90      921.29    147.38 o
   5  -2   3       26.17       19.83      2.63 o
   6  -2   3        5.06        2.80      3.23 o
   7  -2   3        0.52        0.00      2.70 o
   8  -2   3        0.01        0.00      6.03 o
   9  -2   3        1.30        3.36      6.39 o
  -9  -1   3        8.60        5.52      4.22 o
  -8  -1   3       27.88       24.04      3.40 o
  -7  -1   3       35.05       34.50      3.25 o
  -6  -1   3      109.92      115.27      5.43 o
  -5  -1   3      418.72      507.82     23.34 o
  -4  -1   3      551.32      582.92     19.08 o
  -3  -1   3      618.34      633.14     23.52 o
  -2  -1   3      428.54      441.18      8.73 o
  -1  -1   3      297.90      287.06      2.59 o
   0  -1   3      327.41      294.56      4.09 o
   1  -1   3       61.40       55.93      4.91 o
   2  -1   3      368.69      393.45     24.98 o
   3  -1   3       17.45       12.24      3.65 o
   4  -1   3       96.73      100.76      5.97 o
   5  -1   3      148.10      156.48      6.77 o
   6  -1   3        0.08        3.30      5.85 o
   7  -1   3        5.19        4.10      5.97 o
   8  -1   3       11.06       11.33      6.14 o
 -10   0   3        1.58        2.19      4.67 o
  -9   0   3        2.36        2.55      4.54 o
  -8   0   3      103.66      106.66      6.77 o
  -7   0   3       86.59      105.93      7.25 o
  -6   0   3        0.51        1.25      2.46 o
  -5   0   3     2197.11     2365.64      9.03 o
  -4   0   3       23.92       19.04      2.08 o
  -3   0   3       15.94       13.63      0.97 o
  -2   0   3      876.19     1089.12     11.42 o
  -1   0   3     3511.35     3644.21     33.27 o
   0   0   3     3040.66     3051.93     53.78 o
   1   0   3     2827.28     2826.83     30.36 o
   2   0   3      170.16      187.12      3.26 o
   3   0   3       61.52       66.52      5.37 o
   4   0   3     1119.67     1224.96     12.38 o
   5   0   3       49.60       31.42      6.05 o
   6   0   3      397.67      416.07     10.01 o
   7   0   3        0.47        2.11      5.98 o
   8   0   3       21.27       25.21      6.07 o
 -10   1   3        0.14        0.00      4.16 o
  -9   1   3        8.58       12.97      3.99 o
  -8   1   3       18.49       18.59      3.08 o
  -7   1   3        1.91        3.09      2.61 o
  -6   1   3       34.34       25.59      7.38 o
  -5   1   3      201.77      245.46      4.01 o
  -4   1   3     1352.27     1552.13     15.06 o
  -3   1   3       16.98       15.30      1.24 o
  -2   1   3     2235.54     2247.21      5.19 o
  -1   1   3     2075.98     2401.89     66.72 o
   0   1   3      839.80      976.41     11.98 o
   1   1   3        0.37        0.00      1.14 o
   2   1   3        7.14        8.33      3.92 o
   3   1   3       18.12       12.99      4.17 o
   4   1   3      251.45      247.88      6.90 o
   5   1   3      174.05      164.67      6.64 o
   6   1   3      231.47      252.54      8.15 o
   7   1   3        1.45        0.00      6.16 o
   8   1   3        0.07        0.00      6.57 o
 -10   2   3        0.22        2.64      4.13 o
  -9   2   3       13.66       12.69      4.01 o
  -8   2   3       30.49       21.73      3.63 o
  -7   2   3        0.10        4.26      4.15 o
  -6   2   3        1.89        4.63      4.97 o
  -5   2   3        0.22        1.09      1.68 o
  -4   2   3      717.09      780.33      5.79 o
  -3   2   3     1145.81     1038.86      6.41 o
  -2   2   3     6293.88     7120.88    248.11 o
  -1   2   3     1732.20     1917.33     23.36 o
   0   2   3     3231.84     3520.36     43.94 o
   1   2   3       96.25       65.96     28.47 o
   2   2   3        5.45        7.39      4.33 o
   3   2   3       12.24        9.98      4.69 o
   4   2   3      405.11      438.87      8.61 o
   5   2   3      128.82      118.41      6.73 o
   6   2   3       30.55       28.84      6.10 o
   7   2   3       11.89        7.45      6.13 o
   8   2   3        7.62       16.07      6.76 o
 -10   3   3        0.59        0.00      5.28 o
  -9   3   3      115.65      109.93      6.30 o
  -8   3   3       58.65       55.48     13.08 o
  -7   3   3        5.22        4.59      4.18 o
  -6   3   3        5.49        3.91      3.06 o
  -5   3   3       16.26       19.92      3.02 o
  -4   3   3      248.27      253.94     86.28 o
  -3   3   3     1942.21     1953.19     22.51 o
  -2   3   3      229.01      229.61      8.62 o
  -1   3   3        3.24        1.50      2.37 o
   0   3   3      483.84      461.72      7.45 o
   1   3   3      148.31      143.26      5.91 o
   2   3   3      266.83      257.46      6.96 o
   3   3   3       24.79       20.87      5.21 o
   4   3   3       10.76       16.15      5.53 o
   5   3   3        0.01        0.00      5.47 o
   6   3   3       26.61       28.31      5.94 o
   7   3   3       53.79       57.92      7.27 o
 -10   4   3       24.61       21.92      5.83 o
  -9   4   3        0.18        0.00      4.09 o
  -8   4   3       73.89       78.13      5.03 o
  -7   4   3        0.00        2.13      3.67 o
  -6   4   3        0.56        1.74      2.49 o
  -5   4   3      126.29      111.67     18.83 o
  -4   4   3        5.12        7.31      3.99 o
  -3   4   3      106.14      114.89     16.22 o
  -2   4   3        1.84        0.00      4.03 o
  -1   4   3       19.94       22.98      2.44 o
   0   4   3      115.47      114.49      5.88 o
   1   4   3        0.46        2.27      4.89 o
   2   4   3        0.09        0.00      5.50 o
   3   4   3       43.23       41.14      5.97 o
   4   4   3        0.30        0.00      6.02 o
   5   4   3        0.07        0.00      6.36 o
   6   4   3       19.81       14.68      7.23 o
 -10   5   3       13.17       22.08     12.36 o
  -9   5   3        0.28        2.73      4.98 o
  -8   5   3        0.55        2.88     10.59 o
  -7   5   3        8.36        8.23      4.26 o
  -6   5   3       10.35        7.36      4.44 o
  -5   5   3        8.78       12.56      4.38 o
  -4   5   3        0.39        1.46      1.05 o
  -3   5   3       20.34       16.82      7.67 o
  -2   5   3      162.84      149.11      6.67 o
  -1   5   3       50.81       48.68      3.84 o
   0   5   3      301.37      314.22      8.22 o
   1   5   3       15.31       23.67      5.90 o
   2   5   3        3.36        0.56      1.08 o
   3   5   3      118.45      122.04      7.60 o
   4   5   3       58.11       67.57      7.05 o
   5   5   3       39.63       42.69      7.05 o
   6   5   3        9.69        8.48      7.46 o
 -10   6   3        4.40        2.06      5.02 o
  -9   6   3        0.59        0.00      4.82 o
  -8   6   3       25.22       17.99      4.64 o
  -7   6   3        3.58        3.02      4.93 o
  -6   6   3        1.68        2.49      4.95 o
  -5   6   3        1.34        0.06      5.14 o
  -4   6   3        8.29        7.89      1.34 o
  -3   6   3        1.71        1.07      5.62 o
  -2   6   3      566.81      578.49     10.21 o
  -1   6   3      233.57      245.29      8.52 o
   0   6   3      262.22      246.03      8.48 o
   1   6   3        2.74        0.00      6.31 o
   2   6   3        3.32        3.37      6.51 o
   3   6   3        4.67        9.50      6.26 o
   4   6   3       20.76       23.31      6.82 o
   5   6   3        0.00        4.83      7.28 o
 -10   7   3        4.86        0.00      4.97 o
  -9   7   3       12.08        7.69      4.89 o
  -8   7   3        1.00        0.98      4.96 o
  -7   7   3        3.54        1.74      5.50 o
  -6   7   3        8.99        5.14      5.30 o
  -5   7   3      100.78       88.84      2.18 o
  -4   7   3       27.06       22.22      6.60 o
  -3   7   3      157.59      144.10      7.81 o
  -2   7   3      107.62      124.56      7.75 o
  -1   7   3       66.03       61.82      7.40 o
   0   7   3        0.01        0.00      7.25 o
   1   7   3        4.39        2.39      6.86 o
   2   7   3       28.74       32.16      7.34 o
   3   7   3       68.31       75.91      7.71 o
   4   7   3        5.33       12.03      7.30 o
  -9   8   3        7.13        5.77      5.05 o
  -8   8   3       28.04       21.62     11.64 o
  -7   8   3        0.06        0.00      5.25 o
  -6   8   3       10.39        3.68      5.66 o
  -5   8   3       21.60       28.23      7.49 o
  -4   8   3       79.25       68.03      7.86 o
  -3   8   3       99.48       99.17      8.26 o
  -2   8   3       65.56       64.83      7.72 o
  -1   8   3      219.69      229.12      9.05 o
   0   8   3       77.20       87.79      8.25 o
   1   8   3       10.52        2.65      7.39 o
   2   8   3        0.01        0.00      7.61 o
   3   8   3       14.19       10.18      7.53 o
  -9   9   3        3.25        5.50      5.36 o
  -8   9   3        0.11        0.00      6.81 o
  -7   9   3        0.00        0.00      6.47 o
  -6   9   3        2.41        2.67      7.59 o
  -5   9   3        2.54        3.54      7.20 o
  -4   9   3       30.45       36.40      7.71 o
  -3   9   3       37.12       34.06      7.78 o
  -2   9   3        0.02        9.43      7.18 o
  -1   9   3       16.86       17.58      7.86 o
   0   9   3       20.58       19.08      7.67 o
   1   9   3        0.01        0.00      8.34 o
   2   9   3       11.07        6.49      8.58 o
  -8  10   3        0.41        0.00      6.99 o
  -7  10   3        0.06        0.00      7.05 o
  -6  10   3        3.15        0.00      7.83 o
  -5  10   3       15.08       12.12      8.09 o
  -4  10   3       10.48       10.56      8.29 o
  -3  10   3        4.57       13.33      7.82 o
  -2  10   3       63.73       73.59      8.34 o
  -1  10   3        1.29        0.00      8.18 o
   0  10   3        0.75        1.08      8.45 o
  -6  11   3        4.55        0.00      8.31 o
  -5  11   3        0.93        4.20      7.89 o
  -4  11   3        3.21        0.00      8.40 o
  -3  11   3       11.28       16.45      9.06 o
  -2  11   3        5.23        6.28      8.25 o
  -1 -11   4       18.04       12.65      4.97 o
   0 -11   4        4.27        3.70      3.87 o
   1 -11   4        2.02        0.00      3.72 o
   2 -11   4       17.99       20.43      3.48 o
   3 -11   4       30.23       36.55      4.87 o
   4 -11   4        1.62        2.86      7.11 o
   5 -11   4        2.56       10.71      7.81 o
   6 -11   4        0.06        0.00      6.96 o
  -2 -10   4        2.00        2.99      3.32 o
  -1 -10   4      183.75      198.65      8.83 o
   0 -10   4       71.40       81.97      5.30 o
   1 -10   4        7.02        1.45      3.34 o
   2 -10   4        7.82        3.37      3.20 o
   3 -10   4       28.53       28.11      3.51 o
   4 -10   4        0.07        0.00      6.74 o
   5 -10   4       22.01       26.02      7.83 o
   6 -10   4       35.80       52.74      6.98 o
   7 -10   4        4.28        8.62      6.44 o
  -4  -9   4        1.92        0.57      6.70 o
  -3  -9   4       10.09        9.57      3.26 o
  -2  -9   4        0.01        0.00      3.78 o
  -1  -9   4       13.62        7.86      4.41 o
   0  -9   4       17.80       18.28      4.16 o
   1  -9   4        4.49        4.56      3.22 o
   2  -9   4        1.80        0.62      3.50 o
   3  -9   4       46.63       44.62      3.40 o
   4  -9   4      156.52      170.91      8.62 o
   5  -9   4        1.64        5.03      6.30 o
   6  -9   4        3.20        7.42      5.94 o
   7  -9   4       13.81       12.10      6.13 o
   8  -9   4       17.77       18.86      7.09 o
  -5  -8   4        1.70        0.00      7.05 o
  -4  -8   4       13.29       11.35      5.59 o
  -3  -8   4      719.02      624.72     42.81 o
  -2  -8   4      130.79      131.33      7.59 o
  -1  -8   4        5.21        3.22      4.19 o
   0  -8   4        0.01        2.48      3.95 o
   1  -8   4        9.34       11.00      2.98 o
   2  -8   4        2.38        2.90      3.13 o
   3  -8   4       27.28       27.60      2.84 o
   4  -8   4      112.85      112.62      7.88 o
   5  -8   4      593.00      676.34     11.79 o
   6  -8   4      182.85      209.45      8.32 o
   7  -8   4       16.04       17.37      6.77 o
   8  -8   4        2.13        2.29      6.47 o
  -6  -7   4        3.74        3.05      7.05 o
  -5  -7   4       44.91       45.77      4.62 o
  -4  -7   4      140.32      135.29      5.57 o
  -3  -7   4       19.94       20.12      3.04 o
  -2  -7   4      104.02       91.43      4.63 o
  -1  -7   4       43.99       41.01      4.00 o
   0  -7   4       69.06       65.50      4.03 o
   1  -7   4       48.67       44.06      4.08 o
   2  -7   4        7.29        5.02      2.64 o
   3  -7   4        0.00        1.77      2.28 o
   4  -7   4       92.15      100.81      6.91 o
   5  -7   4       43.03       39.60      6.34 o
   6  -7   4       10.62        9.11      6.11 o
   7  -7   4      106.07      119.83      8.10 o
   8  -7   4        2.44        2.19      6.36 o
   9  -7   4        1.95        3.98      6.07 o
  -7  -6   4        2.52        5.76      6.61 o
  -6  -6   4        6.69        4.26      6.28 o
  -5  -6   4       51.05       46.48      3.12 o
  -4  -6   4        6.61        2.94      2.82 o
  -3  -6   4     1641.04     1533.32     21.98 o
  -2  -6   4      387.82      340.57      4.13 o
  -1  -6   4      199.56      215.66      3.68 o
   0  -6   4        2.60        0.63      2.68 o
   1  -6   4        3.35        2.78      2.56 o
   2  -6   4       48.20       45.66      3.74 o
   3  -6   4      194.28      178.84     17.88 o
   4  -6   4        6.15        2.71      2.85 o
   5  -6   4       32.96       11.31     12.75 o
   6  -6   4      214.88      232.00      8.33 o
   7  -6   4        2.05        0.00      6.42 o
   8  -6   4       24.13       21.78      5.87 o
   9  -6   4        4.38        3.76      5.59 o
  -7  -5   4        1.94        3.35      6.23 o
  -6  -5   4       22.23       19.63      3.60 o
  -5  -5   4      182.19      203.23      7.16 o
  -4  -5   4      214.09      172.93      8.10 o
  -3  -5   4       23.67       18.19      2.55 o
  -2  -5   4      395.66      405.09     13.04 o
  -1  -5   4      293.43      314.23      8.09 o
   0  -5   4      154.34      122.21      3.24 o
   1  -5   4      201.75      223.26      3.48 o
   2  -5   4      103.48       89.22      5.46 o
   3  -5   4        2.61        2.85      2.80 o
   4  -5   4        9.72        4.04      5.46 o
   5  -5   4      497.60      531.29      9.59 o
   6  -5   4        3.79        0.00      5.99 o
   7  -5   4       82.43       77.56      6.34 o
   8  -5   4       35.72       37.71      6.06 o
   9  -5   4        0.38        2.15      5.99 o
  -8  -4   4        1.95        1.47      6.81 o
  -7  -4   4       63.78       58.03      9.76 o
  -6  -4   4        5.77        5.12      3.42 o
  -5  -4   4       31.63       25.28      2.53 o
  -4  -4   4      104.90       98.05      2.78 o
  -3  -4   4      877.25      927.49     25.32 o
  -2  -4   4      494.02      475.59      9.87 o
  -1  -4   4     1252.92     1237.06      5.46 o
   0  -4   4      653.07      725.57     19.67 o
   1  -4   4      415.00      406.72     11.60 o
   2  -4   4       60.69       49.58      8.56 o
   3  -4   4      309.25      174.28    157.48 o
   4  -4   4        1.47        0.00      4.71 o
   5  -4   4       50.66       23.22     22.99 o
   6  -4   4       35.32       18.41     14.32 o
   7  -4   4       45.91       45.38      6.07 o
   8  -4   4        0.22        0.00      5.45 o
   9  -4   4        0.47        0.00      6.96 o
  -9  -3   4        1.69        4.36      6.23 o
  -8  -3   4       15.90       14.88      6.43 o
  -7  -3   4       75.62       65.75      4.36 o
  -6  -3   4      216.68      204.18      4.52 o
  -5  -3   4       11.60        9.51      2.19 o
  -4  -3   4      305.82      325.94      5.80 o
  -3  -3   4      270.37      265.10      6.23 o
  -2  -3   4        0.35        0.73      1.24 o
  -1  -3   4       12.61       12.80      1.68 o
   0  -3   4     1160.92     1111.12     14.44 o
   1  -3   4      154.44      139.30      3.78 o
   2  -3   4       12.46       14.44      3.81 o
   3  -3   4     1235.77     1308.58     11.37 o
   4  -3   4        5.12        0.86      4.06 o
   5  -3   4      211.59      132.62     87.17 o
   6  -3   4      236.79      170.55     68.70 o
   7  -3   4        5.68        8.26      5.70 o
   8  -3   4        1.45        0.71      6.14 o
   9  -3   4        0.06        0.00      6.36 o
  -9  -2   4       24.93       28.76      6.81 o
  -8  -2   4       61.78       65.72      4.26 o
  -7  -2   4       86.03       79.42      3.79 o
  -6  -2   4      281.38      278.39      4.53 o
  -5  -2   4       55.31       70.27      2.05 o
  -4  -2   4      117.97      134.09      2.21 o
  -3  -2   4      103.50      104.68      2.61 o
  -2  -2   4      187.13      171.85      4.71 o
  -1  -2   4     1896.98     1850.23     18.76 o
   0  -2   4      472.00      500.83     10.46 o
   1  -2   4     1338.78     1280.18      5.72 o
   2  -2   4      319.94      292.73      5.52 o
   3  -2   4      678.61      590.33      7.86 o
   4  -2   4      175.32      114.56     39.03 o
   5  -2   4       35.73       23.77      2.66 o
   6  -2   4        2.04        0.00      3.11 o
   7  -2   4        8.50        8.32      5.83 o
   8  -2   4       27.57       32.00      6.82 o
   9  -2   4       12.05       20.48      6.89 o
  -9  -1   4        6.56        6.80      5.77 o
  -8  -1   4        3.95        4.41      3.16 o
  -7  -1   4       23.60       27.95      7.54 o
  -6  -1   4       26.72       37.07      5.28 o
  -5  -1   4      162.22      178.42      9.30 o
  -4  -1   4      833.73      980.37     29.76 o
  -3  -1   4      137.49      135.54      4.59 o
  -2  -1   4       28.33       32.26      1.64 o
  -1  -1   4       53.36       47.07      3.77 o
   0  -1   4     2136.35     2097.56     23.59 o
   1  -1   4     1977.84     1973.77     46.61 o
   2  -1   4      438.60      392.12      8.49 o
   3  -1   4       38.23       33.37      4.90 o
   4  -1   4        2.95        2.78      4.99 o
   5  -1   4      783.59      887.85     11.73 o
   6  -1   4        2.37        1.85      5.77 o
   7  -1   4        4.16        0.00      5.81 o
   8  -1   4        4.02        4.26      6.09 o
 -10   0   4        2.17        0.28      8.12 o
  -9   0   4        0.17        2.58      4.66 o
  -8   0   4       66.66       61.79      6.58 o
  -7   0   4      163.73      166.24      4.42 o
  -6   0   4      189.63      206.01      4.26 o
  -5   0   4       19.03       23.47      2.38 o
  -4   0   4       86.10       77.39      1.61 o
  -3   0   4      156.16      193.93      6.60 o
  -2   0   4      177.70      222.54      5.70 o
  -1   0   4        1.98        5.95      0.99 o
   0   0   4     4670.49     4873.12     69.79 o
   1   0   4     1431.60     1429.23     15.28 o
   2   0   4       82.07      100.63      6.58 o
   3   0   4      400.40      407.57      7.81 o
   4   0   4       91.68       97.14      5.92 o
   5   0   4      173.29      187.31      8.10 o
   6   0   4      267.72      277.46      9.00 o
   7   0   4        0.01        0.00      6.07 o
   8   0   4       34.27       43.37      6.88 o
 -10   1   4        3.61        3.20      3.98 o
  -9   1   4        1.41        1.26      3.67 o
  -8   1   4       21.32       24.92      3.72 o
  -7   1   4        3.16        4.44      2.78 o
  -6   1   4       14.03        9.80      3.85 o
  -5   1   4        1.25        0.00      1.53 o
  -4   1   4       99.46      115.29      5.23 o
  -3   1   4      521.30      592.37      9.43 o
  -2   1   4     1653.78     1737.82     17.18 o
  -1   1   4      922.48     1006.93     13.26 o
   0   1   4     1716.82     1876.28     32.81 o
   1   1   4        3.49        2.53      1.49 o
   2   1   4       52.59       36.33     13.50 o
   3   1   4      212.60      225.53      6.63 o
   4   1   4        1.00        0.13      4.78 o
   5   1   4        1.20        0.00      5.80 o
   6   1   4        0.56        3.10      6.06 o
   7   1   4        4.58        0.00      5.84 o
   8   1   4       24.02       36.62      6.94 o
 -10   2   4        0.12        3.47      3.95 o
  -9   2   4        1.04        3.93      4.22 o
  -8   2   4       26.51       23.39      4.77 o
  -7   2   4       50.59       48.97      4.77 o
  -6   2   4      232.98      222.42     10.94 o
  -5   2   4        2.61        2.48      1.70 o
  -4   2   4       39.61       37.41      2.62 o
  -3   2   4      108.47      106.70      2.64 o
  -2   2   4      853.00      911.26      7.96 o
  -1   2   4      183.04      190.07      3.12 o
   0   2   4      955.95      988.62     30.80 o
   1   2   4       42.01       29.66      5.77 o
   2   2   4       32.39       27.27      4.77 o
   3   2   4      349.47      360.84      8.13 o
   4   2   4       76.03       91.10      6.32 o
   5   2   4        4.34        6.06      5.76 o
   6   2   4        9.08        9.38      6.21 o
   7   2   4       63.64       73.61      7.84 o
 -10   3   4        0.03        0.00      7.84 o
  -9   3   4        0.29        0.00     10.55 o
  -8   3   4       12.09        6.97      6.34 o
  -7   3   4       20.57       13.26      7.58 o
  -6   3   4        2.78        1.86      3.06 o
  -5   3   4        1.64        0.02      1.83 o
  -4   3   4       88.86       79.61     11.79 o
  -3   3   4      410.24      426.83      5.78 o
  -2   3   4      104.91      110.24      7.12 o
  -1   3   4      216.12      249.34      6.30 o
   0   3   4        0.06        0.00      4.65 o
   1   3   4      234.19      237.77     16.71 o
   2   3   4      114.72      103.72      6.08 o
   3   3   4       21.28       23.11      5.58 o
   4   3   4        9.21        9.27      6.03 o
   5   3   4       31.05       19.18      6.35 o
   6   3   4        6.12       10.61      6.38 o
   7   3   4       10.39       10.54      7.43 o
 -10   4   4        0.01        0.00      4.59 o
  -9   4   4       11.98       11.18      4.34 o
  -8   4   4       19.26       18.54      5.02 o
  -7   4   4       18.31       16.65      3.86 o
  -6   4   4        4.69       12.62     16.83 o
  -5   4   4        3.80        0.37      1.59 o
  -4   4   4      358.69      339.92     11.14 o
  -3   4   4       94.37       80.52     18.06 o
  -2   4   4       14.06       18.33      1.66 o
  -1   4   4     1219.41     1311.67     12.06 o
   0   4   4      191.91      216.10      7.06 o
   1   4   4        1.76        1.55      1.49 o
   2   4   4        7.90       13.21      5.90 o
   3   4   4        1.50        0.53      6.29 o
   4   4   4        2.75        0.00      6.28 o
   5   4   4        6.87        3.90      6.49 o
   6   4   4        1.78        0.00      6.94 o
 -10   5   4       17.37       16.49      4.68 o
  -9   5   4        0.00        1.40      4.66 o
  -8   5   4        0.69        3.36      4.76 o
  -7   5   4       47.03       47.65     17.86 o
  -6   5   4       20.70       17.71     10.95 o
  -5   5   4       25.23       20.73      7.48 o
  -4   5   4       99.34       98.86     31.72 o
  -3   5   4      498.85      503.19     52.17 o
  -2   5   4       42.18       48.89      5.91 o
  -1   5   4      218.61      218.84      4.04 o
   0   5   4       62.96       66.91      6.44 o
   1   5   4       28.49       30.82      6.13 o
   2   5   4        2.49        7.15      6.31 o
   3   5   4        1.97        0.00      6.61 o
   4   5   4        3.38        2.44      6.75 o
   5   5   4      109.20      117.05      8.45 o
 -10   6   4        0.83        0.00      4.96 o
  -9   6   4       26.76       18.89      9.44 o
  -8   6   4        0.95        0.29      4.69 o
  -7   6   4        8.26        4.80      5.29 o
  -6   6   4       15.16       13.00      5.28 o
  -5   6   4        0.59        0.00      4.84 o
  -4   6   4       17.83        8.21      6.96 o
  -3   6   4       25.10       23.12      5.99 o
  -2   6   4       32.45       22.48      6.29 o
  -1   6   4      176.60      156.44      8.01 o
   0   6   4       15.71        8.11      6.65 o
   1   6   4        4.09        3.48      6.70 o
   2   6   4       45.62       50.05      7.07 o
   3   6   4       39.89       37.61      7.13 o
   4   6   4       63.27       70.84      8.31 o
 -10   7   4        0.00        1.80      5.32 o
  -9   7   4        3.96        1.57      4.63 o
  -8   7   4       36.25       29.86      5.55 o
  -7   7   4       61.27       53.84     26.03 o
  -6   7   4       74.51       76.22      6.09 o
  -5   7   4       12.64        0.00      5.55 o
  -4   7   4       62.81       64.19      7.65 o
  -3   7   4       62.93       71.39      7.52 o
  -2   7   4      131.15      123.24      8.29 o
  -1   7   4       15.58       13.07      7.25 o
   0   7   4       13.37       13.86      7.77 o
   1   7   4        6.70        0.56      6.94 o
   2   7   4       12.12       15.63      7.43 o
   3   7   4        2.98        9.12      7.63 o
   4   7   4       12.40       10.60      8.41 o
  -9   8   4        0.51        2.62      5.22 o
  -8   8   4        5.03        4.44      5.39 o
  -7   8   4       11.39        8.94      5.26 o
  -6   8   4      140.14      151.98     24.98 o
  -5   8   4       16.78       21.62      6.88 o
  -4   8   4       68.31       59.80      8.12 o
  -3   8   4        9.29       12.33      7.30 o
  -2   8   4        0.81        6.99      7.47 o
  -1   8   4       76.62       73.65      7.90 o
   0   8   4        2.24        3.23      7.22 o
   1   8   4        2.41        2.71      7.95 o
   2   8   4       38.92       34.55      8.00 o
  -9   9   4        1.21        0.24      5.72 o
  -8   9   4        0.92        0.00      9.22 o
  -7   9   4        5.33        4.77      6.65 o
  -6   9   4        3.30        0.00      7.80 o
  -5   9   4        2.69        0.00      7.08 o
  -4   9   4        3.92        6.30      7.70 o
  -3   9   4        3.91        5.83      7.43 o
  -2   9   4        4.07        5.24      8.00 o
  -1   9   4        0.07        1.67      7.60 o
   0   9   4        1.63        2.02      8.14 o
   1   9   4       16.86       15.11      8.24 o
  -8  10   4        0.41        0.00      7.34 o
  -7  10   4        1.07        3.98      7.55 o
  -6  10   4        5.13        1.83      7.71 o
  -5  10   4        5.55        2.49      7.52 o
  -4  10   4       31.23       38.16      8.55 o
  -3  10   4        8.17       15.16      8.15 o
  -2  10   4        0.12        4.93      7.87 o
  -1  10   4        1.12        1.21      8.66 o
  -5  11   4        0.00        0.13      8.51 o
  -4  11   4        4.55        2.04      8.83 o
  -1 -11   5        0.91        0.00      4.37 o
   0 -11   5       46.74       50.53      4.13 o
   1 -11   5        9.43        7.37      3.60 o
   2 -11   5        4.52        7.86      3.32 o
   3 -11   5        0.49        2.50      4.84 o
   4 -11   5        0.70        2.96      7.40 o
   5 -11   5        3.09        7.59      7.34 o
   6 -11   5       29.65       32.54      7.28 o
  -3 -10   5        4.64        0.00      6.64 o
  -2 -10   5        0.34        2.41      3.42 o
  -1 -10   5       28.12       26.90      3.78 o
   0 -10   5       27.04       32.78      3.64 o
   1 -10   5       76.53       69.23      4.57 o
   2 -10   5        4.98        8.41      3.26 o
   3 -10   5        3.49        0.00      6.56 o
   4 -10   5       44.26       56.27      7.40 o
   5 -10   5       43.61       44.79      7.48 o
   6 -10   5        2.26        3.70      5.80 o
   7 -10   5        6.46       11.88      6.59 o
  -4  -9   5       41.71       39.19      7.40 o
  -3  -9   5       44.67       49.60      3.92 o
  -2  -9   5       18.01       16.70      3.30 o
  -1  -9   5       12.55       10.82      3.39 o
   0  -9   5        2.26        5.72      3.33 o
   1  -9   5        9.94        8.78      3.32 o
   2  -9   5       89.97       80.97      4.01 o
   3  -9   5        0.23        1.02      2.98 o
   4  -9   5       21.30       27.47      6.90 o
   5  -9   5       81.53       88.12      7.13 o
   6  -9   5       17.08       12.18      5.92 o
   7  -9   5       14.47       19.42      7.08 o
  -5  -8   5       27.57       16.38      6.84 o
  -4  -8   5        4.50        0.96      3.76 o
  -3  -8   5       79.97       63.63      4.35 o
  -2  -8   5       49.80       48.44      3.09 o
  -1  -8   5       18.63       20.28      3.25 o
   0  -8   5      109.41      105.26      3.76 o
   1  -8   5      132.40      117.20      8.99 o
   2  -8   5        7.60        6.79      3.07 o
   3  -8   5        1.84        3.28      2.86 o
   4  -8   5      171.69      173.84      8.00 o
   5  -8   5       82.99       91.21      6.84 o
   6  -8   5       36.73       36.64      6.98 o
   7  -8   5        6.48        9.38      6.44 o
   8  -8   5        4.87        2.26      6.71 o
  -6  -7   5        0.05        0.00      6.57 o
  -5  -7   5      148.30      135.13     15.82 o
  -4  -7   5       38.01       33.58      3.20 o
  -3  -7   5       11.98       12.55      2.99 o
  -2  -7   5       88.82       91.89      3.16 o
  -1  -7   5       18.34       16.24      2.96 o
   0  -7   5      155.85      162.62      4.66 o
   1  -7   5        0.58        0.42      2.97 o
   2  -7   5      118.99      130.10      5.20 o
   3  -7   5       12.47        9.03      3.98 o
   4  -7   5       46.43       43.51     21.68 o
   5  -7   5      322.69      331.73      8.74 o
   6  -7   5       17.97       21.19      6.30 o
   7  -7   5       26.23       31.39      6.88 o
   8  -7   5        3.94        5.83      6.40 o
  -7  -6   5        0.09        2.21      7.23 o
  -6  -6   5        7.74        3.42      6.86 o
  -5  -6   5      131.44      135.77      3.70 o
  -4  -6   5      633.73      612.94     21.54 o
  -3  -6   5       26.68       25.79      2.74 o
  -2  -6   5        6.51        3.93      2.32 o
  -1  -6   5        1.67        0.08      2.52 o
   0  -6   5        0.69        3.71      2.85 o
   1  -6   5       55.14       55.10      2.91 o
   2  -6   5      260.84      297.40      7.19 o
   3  -6   5       55.25       47.01     12.82 o
   4  -6   5      156.25       88.39     57.74 o
   5  -6   5      117.80      123.16      7.54 o
   6  -6   5        8.12        0.27      5.93 o
   7  -6   5       38.63       39.52      6.40 o
   8  -6   5        0.52        0.33      5.48 o
  -8  -5   5       24.67       23.25      7.48 o
  -7  -5   5        0.77        0.17      6.84 o
  -6  -5   5      229.46      220.15     17.79 o
  -5  -5   5       17.07       13.09      2.82 o
  -4  -5   5      791.29      842.29      6.60 o
  -3  -5   5      323.88      307.43      7.62 o
  -2  -5   5      214.41      212.00      4.01 o
  -1  -5   5        0.01        0.10      1.79 o
   0  -5   5      416.95      465.98      4.87 o
   1  -5   5      227.18      227.91      3.60 o
   2  -5   5      321.10      289.75      6.42 o
   3  -5   5      316.46      229.59    145.05 o
   4  -5   5        0.87        0.00      4.98 o
   5  -5   5      126.86      111.99      7.17 o
   6  -5   5        0.35        1.38      5.30 o
   7  -5   5       48.00       44.05      5.79 o
   8  -5   5       23.12       31.60      6.47 o
  -8  -4   5        6.66        5.40      6.30 o
  -7  -4   5        1.64        0.00      6.15 o
  -6  -4   5       25.19       22.31      3.17 o
  -5  -4   5        5.74        7.67      2.47 o
  -4  -4   5       93.56       98.10      4.52 o
  -3  -4   5       51.16       68.77      2.20 o
  -2  -4   5        0.16        0.17      1.40 o
  -1  -4   5      255.80      276.76      3.77 o
   0  -4   5        1.86        0.45      1.89 o
   1  -4   5       43.87       36.71      2.19 o
   2  -4   5      405.01      436.38     40.94 o
   3  -4   5        4.03        6.04      1.95 o
   4  -4   5       35.57       34.16      5.38 o
   5  -4   5      206.45      208.73      7.14 o
   6  -4   5        0.63        1.65      5.19 o
   7  -4   5        0.17        0.00      5.71 o
   8  -4   5        0.00        0.00      5.98 o
  -9  -3   5        4.83       11.24      7.08 o
  -8  -3   5        0.45        4.10      6.60 o
  -7  -3   5       60.56       64.92      4.51 o
  -6  -3   5       37.99       32.45      3.09 o
  -5  -3   5        8.42        8.04      1.65 o
  -4  -3   5       11.84       10.83      1.41 o
  -3  -3   5      275.26      285.86      2.47 o
  -2  -3   5       29.22       31.00      1.50 o
  -1  -3   5     1401.87     1437.68     16.69 o
   0  -3   5       51.46       52.72      3.58 o
   1  -3   5       48.16       51.45      3.44 o
   2  -3   5        0.06        0.07      4.02 o
   3  -3   5       80.35       77.58      4.72 o
   4  -3   5        0.42        1.58      4.17 o
   5  -3   5       54.05       26.87     27.86 o
   6  -3   5        4.94        2.22      5.33 o
   7  -3   5        6.53        9.01      6.17 o
   8  -3   5        1.99        0.33      6.21 o
  -9  -2   5        0.00        0.00     12.97 o
  -8  -2   5       20.13       26.95      6.88 o
  -7  -2   5       49.97       49.04      3.36 o
  -6  -2   5       35.99       40.16      2.87 o
  -5  -2   5        3.11        3.07      1.41 o
  -4  -2   5        9.38        9.37      1.03 o
  -3  -2   5      930.91      904.85     42.55 o
  -2  -2   5      114.18      100.79     11.71 o
  -1  -2   5       59.84       58.88      1.35 o
   0  -2   5     1059.67     1107.31     31.20 o
   1  -2   5     3885.41     3705.63     90.69 o
   2  -2   5     1562.24     1594.29     11.07 o
   3  -2   5     1091.08     1128.18     10.97 o
   4  -2   5      397.98      374.28      8.04 o
   5  -2   5       84.37       56.22     21.99 o
   6  -2   5       20.83       22.87      6.14 o
   7  -2   5        3.78        6.88      6.06 o
   8  -2   5       26.68       33.83      7.12 o
 -10  -1   5       10.66       15.30     11.01 o
  -9  -1   5       19.77       25.87      9.13 o
  -8  -1   5        0.06        0.00      2.83 o
  -7  -1   5       30.11       31.13      4.33 o
  -6  -1   5       11.96       14.49      2.83 o
  -5  -1   5      165.67      178.73      2.82 o
  -4  -1   5      103.67      104.90      6.85 o
  -3  -1   5       72.57       73.21      3.94 o
  -2  -1   5      629.22      658.59      7.19 o
  -1  -1   5      301.78      328.27      7.43 o
   0  -1   5      158.05      159.48      1.70 o
   1  -1   5     1040.51     1025.08     10.14 o
   2  -1   5     4912.65     5220.44    149.80 o
   3  -1   5      174.92      188.77     13.06 o
   4  -1   5       30.81       29.00      5.51 o
   5  -1   5        5.67        1.43      5.83 o
   6  -1   5       68.64       70.29      7.11 o
   7  -1   5        2.14        5.15      6.00 o
   8  -1   5        0.13        0.00      6.72 o
 -10   0   5        1.42        0.00      8.16 o
  -9   0   5        1.28        0.00      7.94 o
  -8   0   5        2.65        1.26      3.17 o
  -7   0   5      236.95      250.13      5.88 o
  -6   0   5       13.11       16.77      1.87 o
  -5   0   5      509.89      518.87     10.97 o
  -4   0   5       12.11       11.69      1.32 o
  -3   0   5      126.94      169.89      2.77 o
  -2   0   5      234.19      248.93      5.19 o
  -1   0   5      211.37      224.44      4.66 o
   0   0   5     1323.05     1450.14     20.82 o
   1   0   5      632.16      672.85     10.31 o
   2   0   5      176.30      187.73      3.83 o
   3   0   5        0.05        0.84      1.88 o
   4   0   5       78.42       83.82      4.77 o
   5   0   5      167.39      157.76      7.63 o
   6   0   5       26.55       23.18      6.40 o
   7   0   5       11.50       13.32      6.40 o
   8   0   5       35.97       45.34      7.71 o
 -10   1   5       34.06       42.19      8.82 o
  -9   1   5        0.49        3.13      3.31 o
  -8   1   5        0.28        1.42      3.24 o
  -7   1   5        1.13        0.36      2.69 o
  -6   1   5       75.18       82.65      2.43 o
  -5   1   5        0.21        1.41      1.45 o
  -4   1   5      322.68      330.99      7.64 o
  -3   1   5       15.29       14.35      1.63 o
  -2   1   5        4.99        4.33      1.55 o
  -1   1   5     1534.82     1805.43     29.96 o
   0   1   5      132.73      147.62      3.72 o
   1   1   5       30.63       37.26      2.00 o
   2   1   5       38.36       36.26      1.67 o
   3   1   5        2.03        0.45      0.97 o
   4   1   5      195.46      186.34      7.33 o
   5   1   5      423.21      475.36     10.43 o
   6   1   5        0.51        0.39      5.90 o
   7   1   5        0.00        0.00      6.58 o
 -10   2   5        0.01        8.85      9.58 o
  -9   2   5       14.59       14.11      3.38 o
  -8   2   5       18.19       16.35      3.20 o
  -7   2   5       16.24       17.93      3.38 o
  -6   2   5       72.95       69.34      3.88 o
  -5   2   5      262.97      252.86     17.23 o
  -4   2   5      546.57      554.54     12.63 o
  -3   2   5       19.03       17.28      1.40 o
  -2   2   5     2292.48     2683.53     43.03 o
  -1   2   5        4.10        0.57      2.13 o
   0   2   5      216.63      233.31      8.09 o
   1   2   5        0.00        1.68      1.57 o
   2   2   5       74.97       81.10      5.72 o
   3   2   5       70.30       69.78      5.95 o
   4   2   5      368.97      370.38      9.44 o
   5   2   5       21.17       17.79      6.19 o
   6   2   5        3.73        0.96      6.64 o
   7   2   5        5.61       10.29      7.22 o
 -10   3   5        7.35        6.19      5.01 o
  -9   3   5       17.11        5.66     18.75 o
  -8   3   5        6.03        6.93      5.06 o
  -7   3   5        1.86        0.00      6.63 o
  -6   3   5        4.09        2.62      2.03 o
  -5   3   5       31.22       51.01      3.66 o
  -4   3   5     2346.91     2240.32     87.96 o
  -3   3   5     1414.04     1402.57     31.37 o
  -2   3   5      124.58      128.09      6.59 o
  -1   3   5      152.57      185.86      3.62 o
   0   3   5        1.90        1.69      1.99 o
   1   3   5       16.12       12.93      1.67 o
   2   3   5       89.49       73.08      6.31 o
   3   3   5       18.93       20.99      6.20 o
   4   3   5       25.94       29.84      6.51 o
   5   3   5        0.96        3.74      6.71 o
   6   3   5        0.13        5.33      6.95 o
 -10   4   5       13.81       16.01      3.95 o
  -9   4   5       63.89       69.03      7.29 o
  -8   4   5       25.57       28.81      9.35 o
  -7   4   5       23.30       24.24      2.65 o
  -6   4   5        0.48        3.58      3.48 o
  -5   4   5       24.01       13.18      7.15 o
  -4   4   5      144.67      142.47     25.07 o
  -3   4   5      106.25       92.15      7.67 o
  -2   4   5       99.65       80.48     13.11 o
  -1   4   5      116.68      102.42      6.41 o
   0   4   5       15.45       17.31      4.14 o
   1   4   5        6.21        6.61      1.63 o
   2   4   5        3.51        2.78      6.07 o
   3   4   5       24.24       21.70      6.78 o
   4   4   5        2.12        0.00      6.40 o
   5   4   5       11.02       10.55      7.33 o
   6   4   5        1.07        0.00      7.83 o
 -10   5   5        0.64        4.14      8.75 o
  -9   5   5       25.13       26.93      5.07 o
  -8   5   5       23.19       24.50      4.40 o
  -7   5   5       12.97       10.97      4.90 o
  -6   5   5        0.69        4.39      4.51 o
  -5   5   5       67.34       75.64     13.49 o
  -4   5   5        1.95        3.65      4.81 o
  -3   5   5        9.07        2.18      7.62 o
  -2   5   5       39.50       41.40      2.48 o
  -1   5   5       20.06       23.47      2.98 o
   0   5   5        5.56       13.68      6.06 o
   1   5   5        2.00        1.25      1.74 o
   2   5   5        3.04        0.00      6.32 o
   3   5   5       11.22       10.85      7.37 o
   4   5   5        4.55        0.00      7.17 o
   5   5   5       20.70       27.48      7.89 o
 -10   6   5        0.79        0.00      6.05 o
  -9   6   5       11.00        6.80      4.36 o
  -8   6   5        1.77        0.00      4.69 o
  -7   6   5       29.01       27.92      5.49 o
  -6   6   5       69.66       62.83     29.47 o
  -5   6   5        7.06        2.99      5.15 o
  -4   6   5       21.37        7.55      7.57 o
  -3   6   5       37.99       27.82      6.63 o
  -2   6   5        3.52       10.82      2.62 o
  -1   6   5      165.46      174.39      8.85 o
   0   6   5        1.19        0.00      6.90 o
   1   6   5        7.27        3.30      7.13 o
   2   6   5      150.49      153.03      8.84 o
   3   6   5       10.27       16.77      7.17 o
   4   6   5       84.87       90.35      8.71 o
 -10   7   5        0.03        0.58      4.78 o
  -9   7   5       11.06       13.74      4.86 o
  -8   7   5        3.45        6.11      6.16 o
  -7   7   5       30.10       25.54     14.68 o
  -6   7   5      130.15      121.31     20.52 o
  -5   7   5      159.40      167.72     29.20 o
  -4   7   5      286.43      281.07      9.88 o
  -3   7   5       92.80       92.56      7.98 o
  -2   7   5       48.28       42.21      7.29 o
  -1   7   5        4.37        3.83      7.20 o
   0   7   5        0.67        0.00      7.01 o
   1   7   5        0.30        0.84      7.25 o
   2   7   5        5.09        5.55      7.36 o
   3   7   5       20.24       26.08      8.35 o
  -9   8   5        0.60        0.00      5.21 o
  -8   8   5       11.24        8.01      5.55 o
  -7   8   5        2.60        0.00      5.34 o
  -6   8   5       26.53       26.03     10.87 o
  -5   8   5       90.45       79.72      7.80 o
  -4   8   5        1.47        5.86      7.14 o
  -3   8   5      174.10      195.89      9.50 o
  -2   8   5       24.97       18.04      7.51 o
  -1   8   5        6.26       10.15      7.71 o
   0   8   5        8.08        8.95      8.08 o
   1   8   5       36.25       31.26      8.35 o
   2   8   5       13.64       14.90      8.47 o
  -8   9   5        4.79        0.70      5.91 o
  -7   9   5        3.25        9.17      7.40 o
  -6   9   5        2.30        0.00      7.25 o
  -5   9   5        0.19        2.38      7.26 o
  -4   9   5        0.98       10.44      7.66 o
  -3   9   5        0.55        6.92      7.48 o
  -2   9   5       20.40       22.10      8.37 o
  -1   9   5       11.84        9.41      7.64 o
   0   9   5       29.07       28.36      8.77 o
  -7  10   5        0.55        1.18      7.57 o
  -6  10   5        1.17        3.41      8.20 o
  -5  10   5        5.41        8.22      8.25 o
  -4  10   5       23.69       32.35      8.41 o
  -3  10   5        0.01        6.00      8.26 o
  -2  10   5        3.13        4.97      7.97 o
  -1 -11   6       16.83       13.18      3.97 o
   0 -11   6       11.21       18.25      3.89 o
   1 -11   6       26.51       30.10      3.80 o
   2 -11   6        7.53       10.44      4.83 o
   3 -11   6       25.57       30.61      7.56 o
   4 -11   6       26.10       29.63      7.51 o
   5 -11   6        1.96       11.35      6.96 o
  -3 -10   6       56.78       63.96      4.80 o
  -2 -10   6        0.00        0.66      4.03 o
  -1 -10   6        0.24        0.86      3.63 o
   0 -10   6        1.27        0.00      3.50 o
   1 -10   6      117.03      114.17      4.13 o
   2 -10   6       18.33       18.50      3.71 o
   3 -10   6        9.35       12.07      6.48 o
   4 -10   6       96.89      116.37      8.01 o
   5 -10   6        0.42        4.80      6.26 o
   6 -10   6        1.64        3.44      5.94 o
  -4  -9   6        6.82        3.95      4.29 o
  -3  -9   6       30.80       32.76      5.87 o
  -2  -9   6       29.17       26.74      2.96 o
  -1  -9   6       66.60       65.62      3.74 o
   0  -9   6       11.56       14.38      3.46 o
   1  -9   6      167.48      164.08      4.82 o
   2  -9   6       90.88       95.08      4.16 o
   3  -9   6       29.13       32.79      6.92 o
   4  -9   6      273.41      292.27      8.77 o
   5  -9   6       60.41       67.50      6.78 o
   6  -9   6        0.29        0.00      6.12 o
   7  -9   6        0.05        0.00      6.47 o
  -5  -8   6        3.24        0.25      7.04 o
  -4  -8   6       42.82       33.23      4.38 o
  -3  -8   6        0.01        0.00      2.84 o
  -2  -8   6       30.80       23.95      2.88 o
  -1  -8   6       16.05       13.23      3.19 o
   0  -8   6       90.25       91.25      3.75 o
   1  -8   6      141.89      138.68      8.28 o
   2  -8   6      265.29      293.05      5.62 o
   3  -8   6      174.41      178.54      7.73 o
   4  -8   6       60.91       63.79      6.36 o
   5  -8   6        0.02        1.24      5.71 o
   6  -8   6        2.23        0.73      6.59 o
   7  -8   6        0.53        0.18      6.65 o
   8  -8   6        4.41        5.67      6.88 o
  -6  -7   6        1.97        3.98      7.23 o
  -5  -7   6       47.97       46.21      4.53 o
  -4  -7   6      284.70      281.64     13.39 o
  -3  -7   6       95.32       86.59      3.16 o
  -2  -7   6      170.61      150.47      5.98 o
  -1  -7   6      101.36      103.51      4.59 o
   0  -7   6       10.98       12.08      3.32 o
   1  -7   6       68.67       66.57      4.30 o
   2  -7   6       53.85       60.90      5.91 o
   3  -7   6        0.63        2.90      3.59 o
   4  -7   6      852.43      840.59     11.40 o
   5  -7   6      253.07      248.11      9.04 o
   6  -7   6       74.51       77.69      7.03 o
   7  -7   6       13.97       17.70      6.27 o
   8  -7   6        5.19       10.42      5.85 o
  -7  -6   6       27.16       28.81      7.05 o
  -6  -6   6        0.00        0.00      3.95 o
  -5  -6   6      248.71      220.02      5.82 o
  -4  -6   6        4.69        3.90      2.77 o
  -3  -6   6       52.26       52.09      2.76 o
  -2  -6   6      101.76       86.41      2.73 o
  -1  -6   6       23.27       23.25      2.81 o
   0  -6   6       31.40       41.79      3.12 o
   1  -6   6       94.93      102.73      5.58 o
   2  -6   6      779.68      766.18      9.67 o
   3  -6   6      211.31      171.85     95.43 o
   4  -6   6       38.61       38.53      6.37 o
   5  -6   6       11.96        1.80      5.94 o
   6  -6   6      163.90      153.36      7.50 o
   7  -6   6        1.92        3.01      5.28 o
   8  -6   6       15.43       12.49      6.17 o
  -8  -5   6       15.06       12.66      7.18 o
  -7  -5   6       16.91       15.82      6.76 o
  -6  -5   6      258.35      253.86     13.08 o
  -5  -5   6      118.61      112.95      3.64 o
  -4  -5   6      868.00      837.11     37.88 o
  -3  -5   6       14.29       16.79      1.90 o
  -2  -5   6       62.13       55.93      2.99 o
  -1  -5   6      371.84      400.55      4.09 o
   0  -5   6      112.37      105.90      3.34 o
   1  -5   6      183.64      166.19      5.18 o
   2  -5   6      533.89      487.78      7.28 o
   3  -5   6       83.86       82.56      5.64 o
   4  -5   6       82.90       81.87      5.90 o
   5  -5   6       16.61       21.67      5.45 o
   6  -5   6       11.31        6.99      5.20 o
   7  -5   6       54.59       48.70      6.15 o
   8  -5   6        0.55        0.00      5.98 o
  -8  -4   6        1.50        7.85      7.29 o
  -7  -4   6        2.45        4.77      6.54 o
  -6  -4   6       28.73       32.01      6.45 o
  -5  -4   6      158.25      150.07      3.58 o
  -4  -4   6        2.74        1.98      1.46 o
  -3  -4   6       57.07       55.91      2.20 o
  -2  -4   6      574.87      631.50     13.85 o
  -1  -4   6      110.08      137.79      4.30 o
   0  -4   6       30.41       31.06      2.21 o
   1  -4   6       25.97       26.84      2.23 o
   2  -4   6      751.52      872.51     48.84 o
   3  -4   6      222.14      203.07      6.57 o
   4  -4   6       32.12       29.64      4.63 o
   5  -4   6        0.04        0.81      4.97 o
   6  -4   6       32.11       32.66      5.82 o
   7  -4   6       18.35        7.87      5.98 o
   8  -4   6        1.88        0.30      6.72 o
  -9  -3   6        1.36        4.02      7.58 o
  -8  -3   6        6.19        6.01      6.45 o
  -7  -3   6       17.91       23.81      6.47 o
  -6  -3   6      137.88      142.16      8.93 o
  -5  -3   6       74.31       78.05      2.47 o
  -4  -3   6        1.08        1.26      0.94 o
  -3  -3   6      322.69      357.33      4.34 o
  -2  -3   6       86.04       94.87      1.77 o
  -1  -3   6      437.52      446.58      8.32 o
   0  -3   6        0.42        0.50      1.44 o
   1  -3   6      287.50      217.24     71.23 o
   2  -3   6       48.14       33.85      3.80 o
   3  -3   6       18.10       19.39      3.92 o
   4  -3   6        0.02        0.21      4.36 o
   5  -3   6       37.05       27.71      5.62 o
   6  -3   6        8.62        6.72      6.28 o
   7  -3   6        8.06        5.79      6.39 o
   8  -3   6        0.05        0.00      6.23 o
  -9  -2   6       17.84       15.82      7.91 o
  -8  -2   6        0.86        0.00      8.83 o
  -7  -2   6       63.10       66.34      4.59 o
  -6  -2   6        3.50        6.46      2.29 o
  -5  -2   6       21.82       22.14      2.33 o
  -4  -2   6        0.61        0.26      2.80 o
  -3  -2   6      108.77      113.85      3.95 o
  -2  -2   6      450.24      493.48     15.90 o
  -1  -2   6      156.44      142.93      4.83 o
   0  -2   6      121.72      114.64      4.18 o
   1  -2   6      231.63      204.55      3.15 o
   2  -2   6        5.74        1.11      3.81 o
   3  -2   6      293.24      280.26      7.22 o
   4  -2   6       30.13       13.02     14.28 o
   5  -2   6       57.67       60.51      6.27 o
   6  -2   6       54.85       54.04      6.32 o
   7  -2   6        9.73       12.49      6.54 o
   8  -2   6        0.13        3.46      6.60 o
 -10  -1   6        2.87        2.37      8.57 o
  -9  -1   6       13.89       10.82      8.29 o
  -8  -1   6       16.63        9.97      7.87 o
  -7  -1   6       26.82       23.22      5.27 o
  -6  -1   6        7.16       11.95      4.15 o
  -5  -1   6       57.65       53.12      2.42 o
  -4  -1   6       13.55       11.34      2.77 o
  -3  -1   6        2.11        1.38      2.60 o
  -2  -1   6      220.08      196.51     23.48 o
  -1  -1   6        0.81        0.25      1.06 o
   0  -1   6      560.80      598.19      8.23 o
   1  -1   6     1204.15     1321.64      4.78 o
   2  -1   6        0.49        1.22      2.55 o
   3  -1   6        4.61        3.33      2.89 o
   4  -1   6       26.82       19.20      3.49 o
   5  -1   6       10.86        5.82      6.22 o
   6  -1   6        1.21        5.59      6.54 o
   7  -1   6       26.25       26.02      5.88 o
   8  -1   6        0.53        0.00      6.69 o
 -10   0   6        3.79        8.06      8.67 o
  -9   0   6        0.55        0.55      8.11 o
  -8   0   6       13.93       14.27      8.21 o
  -7   0   6       21.85       20.60      2.78 o
  -6   0   6       29.78       22.38      1.68 o
  -5   0   6       72.16       64.26      5.81 o
  -4   0   6      240.42      229.94      7.97 o
  -3   0   6        6.88        5.75      1.14 o
  -2   0   6       62.30       70.23      1.40 o
  -1   0   6       27.73       27.17      1.42 o
   0   0   6       45.85       55.39      1.59 o
   1   0   6      139.94      158.50      4.74 o
   2   0   6      165.71      167.04      6.64 o
   3   0   6       64.74       63.25      2.26 o
   4   0   6       76.07       62.57      2.53 o
   5   0   6       14.64       12.49      6.01 o
   6   0   6       10.92        9.16      6.33 o
   7   0   6        0.03        0.00      6.61 o
 -10   1   6        4.41       10.84      8.23 o
  -9   1   6        1.28        5.34      3.75 o
  -8   1   6       92.83       83.19      3.66 o
  -7   1   6       28.30       27.30      2.68 o
  -6   1   6       32.68       36.96      3.89 o
  -5   1   6       94.48      109.33      3.25 o
  -4   1   6       91.49      104.41      2.82 o
  -3   1   6        4.25        6.13      2.01 o
  -2   1   6        5.23        6.72      2.01 o
  -1   1   6      619.55      703.86     11.85 o
   0   1   6      899.38      967.61     18.57 o
   1   1   6      155.72      159.25      6.66 o
   2   1   6       32.31       34.09      2.09 o
   3   1   6        3.86        3.37      1.39 o
   4   1   6        6.17        0.00      6.00 o
   5   1   6       57.01       56.56      6.82 o
   6   1   6       40.05       50.95      6.82 o
   7   1   6        8.47        7.05      6.74 o
  -9   2   6        1.86        0.84      3.16 o
  -8   2   6        1.24        1.07      2.79 o
  -7   2   6       16.81       12.29      9.68 o
  -6   2   6       82.97       83.54      5.41 o
  -5   2   6      413.23      440.48     13.03 o
  -4   2   6      104.35      127.72      2.86 o
  -3   2   6      559.06      590.09     19.93 o
  -2   2   6      293.83      302.13      8.88 o
  -1   2   6      224.76      260.66      7.33 o
   0   2   6        6.97        5.17      2.29 o
   1   2   6       39.59       42.24      5.15 o
   2   2   6       78.24       76.52      6.02 o
   3   2   6        5.73        3.54      5.96 o
   4   2   6      103.02      107.94      7.73 o
   5   2   6        0.80        0.00      6.56 o
   6   2   6       29.37       42.13      7.08 o
 -10   3   6        2.74        0.00     10.20 o
  -9   3   6        2.05        0.00      6.19 o
  -8   3   6       44.54       35.48     16.88 o
  -7   3   6        5.27        7.73      2.25 o
  -6   3   6        2.85        1.61      3.27 o
  -5   3   6      497.91      445.00     28.94 o
  -4   3   6      242.04      280.54      7.67 o
  -3   3   6      180.37      180.06      5.05 o
  -2   3   6     1288.26     1403.83     31.44 o
  -1   3   6        0.00        1.54      2.45 o
   0   3   6        9.62       12.20      2.25 o
   1   3   6       16.44       14.01      1.93 o
   2   3   6        0.93        0.00      5.82 o
   3   3   6      304.06      314.31      9.42 o
   4   3   6        3.30       16.07      6.49 o
   5   3   6        4.29        6.66      7.13 o
   6   3   6       20.75       30.72      7.76 o
 -10   4   6        3.16        4.79      3.80 o
  -9   4   6        8.73        6.22      3.94 o
  -8   4   6        4.40        8.05      5.36 o
  -7   4   6        0.01        3.49     12.75 o
  -6   4   6       17.15       17.40     18.72 o
  -5   4   6        7.96        0.00      4.15 o
  -4   4   6      145.02      134.68      5.21 o
  -3   4   6      114.05      121.98      5.05 o
  -2   4   6       20.91       19.61      4.70 o
  -1   4   6       19.34       20.93      5.73 o
   0   4   6       27.35       28.65      2.50 o
   1   4   6       29.31       27.28      1.99 o
   2   4   6        2.72        1.48      6.59 o
   3   4   6       32.40       28.11      7.10 o
   4   4   6      117.38      117.97      8.77 o
   5   4   6       14.78       11.02      7.27 o
 -10   5   6        7.76       10.72     13.81 o
  -9   5   6        3.64        6.03      5.29 o
  -8   5   6        5.09        9.04      4.21 o
  -7   5   6        0.57        0.03      4.72 o
  -6   5   6       78.75       57.30     11.02 o
  -5   5   6      575.58      522.08      8.21 o
  -4   5   6      133.02      139.06     15.90 o
  -3   5   6        0.58        0.46      4.99 o
  -2   5   6      231.62      225.93      4.16 o
  -1   5   6       90.19       73.95      7.26 o
   0   5   6        8.45        9.65      2.96 o
   1   5   6       18.91       22.75      6.66 o
   2   5   6       53.21       48.72      7.29 o
   3   5   6        0.11        0.00      7.72 o
   4   5   6        0.34        0.98      7.72 o
 -10   6   6        2.50        1.30      4.76 o
  -9   6   6       14.76       10.93      7.14 o
  -8   6   6        0.11        2.05      4.98 o
  -7   6   6      123.61      111.52     30.98 o
  -6   6   6       23.66       23.25      5.60 o
  -5   6   6      110.42       94.92     18.02 o
  -4   6   6      112.88      105.78     23.24 o
  -3   6   6      117.48      116.81      7.61 o
  -2   6   6      199.05      213.22      9.41 o
  -1   6   6      129.44      130.40      8.29 o
   0   6   6       31.51       23.70      7.43 o
   1   6   6        6.19        8.64      7.14 o
   2   6   6       89.01       88.74      8.34 o
   3   6   6       33.33       37.68      8.05 o
 -10   7   6        2.34        3.84      4.69 o
  -9   7   6        0.52        0.00      5.11 o
  -8   7   6        1.58        1.34      5.34 o
  -7   7   6        0.06        1.15      5.51 o
  -6   7   6       65.06       61.07      6.13 o
  -5   7   6        4.96        0.00      6.25 o
  -4   7   6       18.03       12.96      7.24 o
  -3   7   6        1.00        1.60      7.44 o
  -2   7   6        3.72        1.77      7.09 o
  -1   7   6        3.20        0.00      7.67 o
   0   7   6        9.10       15.37      7.18 o
   1   7   6       11.10       13.48      7.91 o
   2   7   6       11.61       14.74      8.34 o
  -9   8   6        1.62        3.75      5.86 o
  -8   8   6        3.49        3.45      5.57 o
  -7   8   6        0.10        0.00      5.79 o
  -6   8   6        1.20        0.00     12.93 o
  -5   8   6        2.90        1.93      7.95 o
  -4   8   6       23.09       30.33      8.11 o
  -3   8   6       36.29       48.69      8.02 o
  -2   8   6        3.07        1.47      7.71 o
  -1   8   6        7.77        6.67      8.11 o
   0   8   6        8.73        6.95      8.34 o
   1   8   6       63.82       53.00      9.18 o
  -8   9   6       14.44       10.14      5.92 o
  -7   9   6        0.14        1.71      7.00 o
  -6   9   6        0.99        0.00      7.70 o
  -5   9   6        0.17        7.67      7.75 o
  -4   9   6       35.11       42.20      8.53 o
  -3   9   6       22.23       30.09      7.99 o
  -2   9   6       23.29       23.53      8.34 o
  -1   9   6        8.91        0.00      7.97 o
   0   9   6       14.00       10.92      8.85 o
  -6  10   6        1.32        0.60      8.37 o
  -5  10   6        5.79        8.54      8.85 o
  -4  10   6        2.91        8.97      8.28 o
  -3  10   6        0.17        4.14      8.17 o
   0 -11   7       14.59       17.31      3.72 o
   1 -11   7        1.43        4.64      3.58 o
   2 -11   7        8.34       12.25      4.82 o
   3 -11   7       20.59       21.26      7.17 o
   4 -11   7       11.62       15.42      6.74 o
  -2 -10   7        3.01        4.67      3.75 o
  -1 -10   7       33.52       38.24      3.32 o
   0 -10   7       70.59       77.03      4.03 o
   1 -10   7        1.09        5.20      3.37 o
   2 -10   7       26.57       29.36      7.05 o
   3 -10   7       21.56       31.20      6.61 o
   4 -10   7        2.43       10.06      5.93 o
   5 -10   7       14.61       12.57      5.92 o
   6 -10   7        8.91        9.81      7.18 o
  -4  -9   7        0.28        0.00      4.34 o
  -3  -9   7        3.57        3.90      3.69 o
  -2  -9   7        8.69        3.09      3.42 o
  -1  -9   7      102.47      118.89      4.25 o
   0  -9   7        0.33        1.93      3.22 o
   1  -9   7      158.48      162.46      9.10 o
   2  -9   7       55.53       51.42      6.29 o
   3  -9   7       34.24       36.48      6.25 o
   4  -9   7       36.40       43.75      6.04 o
   5  -9   7       37.32       33.72      6.24 o
   6  -9   7       12.26       17.93      6.78 o
   7  -9   7        0.28        0.13      6.98 o
  -5  -8   7       13.61        9.53      4.50 o
  -4  -8   7        1.84        2.42      4.11 o
  -3  -8   7       40.35       37.85      3.69 o
  -2  -8   7        0.00        0.00      3.31 o
  -1  -8   7       75.58       83.97      4.48 o
   0  -8   7       90.12       83.20      4.14 o
   1  -8   7        4.53        6.80      5.13 o
   2  -8   7      218.65      212.07      7.50 o
   3  -8   7        4.23        6.07      4.85 o
   4  -8   7        8.36        6.33      5.44 o
   5  -8   7        9.65        5.39      6.33 o
   6  -8   7        9.07        5.60      6.50 o
   7  -8   7       17.10       21.93      6.88 o
  -6  -7   7       43.68       34.66      5.55 o
  -5  -7   7        3.75        5.95      4.42 o
  -4  -7   7       25.19       24.29      4.25 o
  -3  -7   7       53.85       43.54      2.84 o
  -2  -7   7      120.14      117.42      4.08 o
  -1  -7   7      126.36      117.23      3.68 o
   0  -7   7       13.38       21.82      3.48 o
   1  -7   7       20.05       20.96      5.11 o
   2  -7   7      510.37      536.58      9.21 o
   3  -7   7      710.01      704.05     10.53 o
   4  -7   7        5.49        5.78      5.65 o
   5  -7   7       14.17       13.44      5.88 o
   6  -7   7       55.08       60.26      6.87 o
   7  -7   7       42.71       48.27      6.59 o
  -7  -6   7       14.39       11.84      7.56 o
  -6  -6   7       14.97       11.66      4.39 o
  -5  -6   7       21.19       18.28      4.20 o
  -4  -6   7       64.43       63.19      5.44 o
  -3  -6   7       16.72       14.27      2.42 o
  -2  -6   7       38.94       43.38      2.10 o
  -1  -6   7        7.84       11.84      2.58 o
   0  -6   7       25.02       25.86      4.40 o
   1  -6   7      702.02      658.16      8.55 o
   2  -6   7      107.83      107.73      5.51 o
   3  -6   7      856.78      652.09    427.67 o
   4  -6   7       93.79       77.83      6.98 o
   5  -6   7       11.70        5.51      6.04 o
   6  -6   7       49.79       50.46      5.89 o
   7  -6   7        2.69        0.64      5.50 o
   8  -6   7        4.98        3.87      6.60 o
  -8  -5   7        6.96       15.40      7.53 o
  -7  -5   7        6.90       15.25      6.78 o
  -6  -5   7      380.80      391.46      7.09 o
  -5  -5   7       64.98       66.82      6.73 o
  -4  -5   7        3.25        2.75      2.04 o
  -3  -5   7       15.80       14.55      2.10 o
  -2  -5   7      238.41      226.76      3.10 o
  -1  -5   7       45.78       49.40      2.27 o
   0  -5   7      127.26       99.29      4.15 o
   1  -5   7       21.53       17.93      3.51 o
   2  -5   7       54.03       53.05      3.37 o
   3  -5   7      181.05      179.11     13.11 o
   4  -5   7        6.16       15.21      5.47 o
   5  -5   7        0.07        0.00      4.66 o
   6  -5   7       15.58       17.15      5.76 o
   7  -5   7        0.01        0.00      6.11 o
   8  -5   7        0.70        3.19      6.86 o
  -8  -4   7       44.48       63.58      7.97 o
  -7  -4   7       44.37       47.32      7.54 o
  -6  -4   7      116.42      123.73     12.18 o
  -5  -4   7      427.03      443.47     12.11 o
  -4  -4   7       13.22       11.10      1.07 o
  -3  -4   7       24.09       20.39      1.14 o
  -2  -4   7      291.96      303.62      9.92 o
  -1  -4   7       87.45       74.35      4.24 o
   0  -4   7        8.19        7.10      2.25 o
   1  -4   7        3.12        0.07      1.70 o
   2  -4   7      137.41      146.16     12.28 o
   3  -4   7        3.40        0.96      4.26 o
   4  -4   7       17.96       12.94      4.89 o
   5  -4   7        4.74        6.89      5.68 o
   6  -4   7       13.17        6.40      5.65 o
   7  -4   7        0.58        1.34      6.54 o
   8  -4   7       19.29       32.56      7.58 o
  -9  -3   7        0.14        0.00     13.72 o
  -8  -3   7        3.58        7.13      6.62 o
  -7  -3   7        9.46       13.95      6.85 o
  -6  -3   7        4.63        8.23      6.47 o
  -5  -3   7       78.43       92.09      4.77 o
  -4  -3   7       23.58       25.79      3.28 o
  -3  -3   7      398.47      438.91      6.20 o
  -2  -3   7       58.86       51.52      1.86 o
  -1  -3   7        7.06        6.13      1.51 o
   0  -3   7        9.47       10.44      1.63 o
   1  -3   7      513.74      363.38     68.58 o
   2  -3   7       91.16       92.37      4.66 o
   3  -3   7       15.96       15.18      4.50 o
   4  -3   7      122.26      127.60      6.02 o
   5  -3   7        0.04        0.00      5.92 o
   6  -3   7        5.22        1.24      6.16 o
   7  -3   7       12.14       20.77      6.94 o
   8  -3   7       11.84       24.43      7.66 o
  -9  -2   7        8.94        5.19      8.35 o
  -8  -2   7        1.55        0.00      7.90 o
  -7  -2   7       91.30       93.08      8.57 o
  -6  -2   7       98.07       86.71      2.20 o
  -5  -2   7      100.24      108.98      5.03 o
  -4  -2   7        0.35        0.00      2.90 o
  -3  -2   7       97.55       97.57      3.38 o
  -2  -2   7     1023.44     1038.26      5.42 o
  -1  -2   7      352.01      329.97      6.72 o
   0  -2   7        1.19        0.38      1.62 o
   1  -2   7      157.19      177.63      6.87 o
   2  -2   7       32.26       12.32     12.49 o
   3  -2   7       22.64        9.13     12.65 o
   4  -2   7        0.28        0.00      5.63 o
   5  -2   7      105.65      113.30      6.94 o
   6  -2   7       11.09       11.76      6.93 o
   7  -2   7        0.04        0.00      6.62 o
 -10  -1   7        0.05        0.00      8.96 o
  -9  -1   7        0.73        3.96      8.34 o
  -8  -1   7       29.70       24.78      8.17 o
  -7  -1   7        9.25        3.44      8.13 o
  -6  -1   7        3.55        3.42      1.54 o
  -5  -1   7        0.19        0.00      6.54 o
  -4  -1   7        0.59        1.52      2.73 o
  -3  -1   7        2.96        7.65      3.75 o
  -2  -1   7      120.62       93.91      3.43 o
  -1  -1   7       82.92       86.62      1.72 o
   0  -1   7     1269.02     1386.03     24.03 o
   1  -1   7        5.52        4.07      1.83 o
   2  -1   7       97.17      102.46      3.14 o
   3  -1   7       21.07       21.27      2.38 o
   4  -1   7       18.47       12.59      3.63 o
   5  -1   7       39.51       39.25      6.58 o
   6  -1   7        4.01        3.62      4.50 o
   7  -1   7        2.68        2.77      6.54 o
 -10   0   7        1.89        5.15      8.86 o
  -9   0   7        0.03        0.36      8.27 o
  -8   0   7        8.77       18.02      7.97 o
  -7   0   7       35.98       42.59      2.46 o
  -6   0   7        3.95        3.24      1.28 o
  -5   0   7        2.96        0.85      0.76 o
  -4   0   7      130.34      149.37      2.25 o
  -3   0   7     1895.08     2057.67     42.41 o
  -2   0   7        1.01        1.36      1.50 o
  -1   0   7      107.18      103.86      2.37 o
   0   0   7      146.29      138.94      2.65 o
   1   0   7      172.29      193.48      6.28 o
   2   0   7        1.82        3.42      2.16 o
   3   0   7      126.96      117.46      2.83 o
   4   0   7        4.05        1.52      2.20 o
   5   0   7        0.01        0.00      6.41 o
   6   0   7       12.35       11.27      6.52 o
   7   0   7        1.14        0.40      7.11 o
 -10   1   7        2.23       12.98      8.55 o
  -9   1   7        7.12       21.19      8.30 o
  -8   1   7      123.72      127.86     10.02 o
  -7   1   7        0.10        5.06     11.07 o
  -6   1   7       81.17       75.99      4.36 o
  -5   1   7       42.40       56.84      3.13 o
  -4   1   7       27.28       32.25      1.66 o
  -3   1   7      426.87      461.34      9.87 o
  -2   1   7      183.03      204.97      5.64 o
  -1   1   7      893.87     1007.16     11.43 o
   0   1   7      574.98      577.25      4.82 o
   1   1   7      379.54      377.90      4.47 o
   2   1   7       21.67       27.59      2.64 o
   3   1   7      291.78      247.97     34.84 o
   4   1   7        1.65        0.00      6.26 o
   5   1   7       48.46       49.66      6.75 o
   6   1   7        0.41        3.24      6.79 o
 -10   2   7        0.59        0.00     10.88 o
  -8   2   7       75.22       57.33      6.87 o
  -7   2   7      100.73       87.04     11.38 o
  -6   2   7        1.24        0.00     14.57 o
  -5   2   7        9.19        8.46      2.15 o
  -4   2   7       51.82       49.77      2.88 o
  -3   2   7       32.91       38.36      3.92 o
  -2   2   7        0.06        1.42      3.80 o
  -1   2   7       31.33       33.83      4.13 o
   0   2   7      264.40      284.35     18.23 o
   1   2   7       14.01        8.12      5.22 o
   2   2   7       96.32       94.54      7.02 o
   3   2   7      360.43      392.97      9.97 o
   4   2   7      165.99      201.46      8.43 o
   5   2   7       20.16       20.05      6.71 o
   6   2   7        0.44        1.04      7.02 o
 -10   3   7        0.47        0.00     11.23 o
  -9   3   7       24.98       19.86      4.38 o
  -8   3   7        6.03        5.71      3.36 o
  -7   3   7        5.31        2.94      3.04 o
  -6   3   7      249.35      212.50     10.29 o
  -5   3   7        9.55       19.67     17.78 o
  -4   3   7        7.99        5.51      4.03 o
  -3   3   7      214.09      195.77      5.54 o
  -2   3   7       70.16       71.04      4.63 o
  -1   3   7       79.87       76.63      5.75 o
   0   3   7       25.31       23.95      2.66 o
   1   3   7        0.01        0.83      2.09 o
   2   3   7        7.78       10.34      6.54 o
   3   3   7       42.14       44.09      7.16 o
   4   3   7        1.44        0.00      6.71 o
   5   3   7        0.05        4.26      7.42 o
 -10   4   7        0.18        1.06     10.90 o
  -9   4   7        0.54        2.32      3.66 o
  -8   4   7       20.18       20.65      3.58 o
  -7   4   7       31.40       35.46     14.18 o
  -6   4   7      251.66      262.76     21.47 o
  -5   4   7      390.75      391.27     12.77 o
  -4   4   7       44.95       43.64      4.71 o
  -3   4   7       19.18       20.20      4.87 o
  -2   4   7        0.60        0.00      4.48 o
  -1   4   7       35.94       38.75      5.92 o
   0   4   7        1.19        3.16      2.46 o
   1   4   7       17.66        7.00      6.73 o
   2   4   7        0.62        0.31      7.12 o
   3   4   7        1.97        0.71      7.60 o
   4   4   7        1.48        0.11      7.86 o
   5   4   7        5.84        4.46      7.76 o
 -10   5   7        1.12       10.26     24.01 o
  -9   5   7        1.15        6.16      3.89 o
  -8   5   7       14.63       15.32     12.10 o
  -7   5   7       10.77        9.29      7.11 o
  -6   5   7      100.90       96.02     21.32 o
  -5   5   7       61.08       76.54      7.66 o
  -4   5   7        3.22        0.00      5.42 o
  -3   5   7        0.85        0.00      5.68 o
  -2   5   7        1.42        2.61      6.52 o
  -1   5   7      129.59      123.02      7.93 o
   0   5   7       88.86       94.38      7.99 o
   1   5   7        4.25        6.41      6.73 o
   2   5   7      137.12      120.87      8.43 o
   3   5   7       12.28       14.67      7.71 o
   4   5   7       30.40       38.20      8.87 o
 -10   6   7        0.10        1.21      4.36 o
  -9   6   7        4.90        6.65      4.53 o
  -8   6   7        0.16        0.00      4.89 o
  -7   6   7       65.02       62.70     18.64 o
  -6   6   7       31.13       25.09      5.65 o
  -5   6   7       88.79       95.02      9.32 o
  -4   6   7       17.01       10.39      6.03 o
  -3   6   7        2.09        0.09      6.72 o
  -2   6   7       34.73       28.05      7.59 o
  -1   6   7        2.77        0.00      6.75 o
   0   6   7       19.48       20.28      7.46 o
   1   6   7        5.25        3.89      7.88 o
   2   6   7        0.02        2.86      7.65 o
   3   6   7      109.64      122.91      9.17 o
  -9   7   7        0.40        1.61      5.08 o
  -8   7   7        9.68       10.69      5.15 o
  -7   7   7       55.54       55.74      6.10 o
  -6   7   7       19.12       17.80      5.91 o
  -5   7   7       85.89       68.67     17.83 o
  -4   7   7       25.21       26.21      7.75 o
  -3   7   7       24.00       23.03      7.71 o
  -2   7   7        0.31        3.60      7.75 o
  -1   7   7        0.69        1.56      7.71 o
   0   7   7       15.96       16.51      7.51 o
   1   7   7        0.24        0.35      8.08 o
   2   7   7        1.17        0.93      8.45 o
  -9   8   7        0.27        0.44      5.81 o
  -8   8   7        0.01        0.00      5.60 o
  -7   8   7        2.53        2.83      4.43 o
  -6   8   7       82.13       63.49      6.81 o
  -5   8   7        5.16        9.56      7.69 o
  -4   8   7        5.94        9.91      7.52 o
  -3   8   7        1.74        0.64      8.09 o
  -2   8   7        3.73        5.38      7.41 o
  -1   8   7        0.20        0.00      8.46 o
   0   8   7        8.89       13.34      8.55 o
  -8   9   7        0.38        0.63      5.83 o
  -7   9   7       11.34        8.07      7.49 o
  -6   9   7        8.68        8.43      7.66 o
  -5   9   7        1.96        2.82      7.64 o
  -4   9   7       15.14       15.66      7.84 o
  -3   9   7        5.54        8.69      8.74 o
  -2   9   7        5.05        8.26      8.06 o
  -1   9   7        9.82        9.59      8.51 o
   0 -11   8        1.66        5.14      3.71 o
   1 -11   8       12.30       17.67      4.93 o
   2 -11   8       62.21       64.40      7.30 o
   3 -11   8        1.63        9.96      6.57 o
  -2 -10   8        0.06        0.45      3.69 o
  -1 -10   8       12.64       15.99      3.16 o
   0 -10   8       29.78       35.78      3.70 o
   1 -10   8        0.89        2.85      3.89 o
   2 -10   8        0.64        0.08      5.75 o
   3 -10   8       44.61       55.34      6.60 o
   4 -10   8        5.55        7.55      5.80 o
   5 -10   8       24.88       32.52      6.59 o
  -4  -9   8       14.87       13.53      4.68 o
  -3  -9   8        5.39        4.76      3.68 o
  -2  -9   8        4.99        2.83      2.86 o
  -1  -9   8        2.69        6.31      2.92 o
   0  -9   8       11.85       15.97      3.42 o
   1  -9   8        0.59        0.00      5.71 o
   2  -9   8       29.53       36.46      5.93 o
   3  -9   8       75.67       79.02      6.35 o
   4  -9   8        4.76        5.34      5.93 o
   5  -9   8        4.32        1.80      6.19 o
   6  -9   8        0.76        0.00      6.66 o
  -5  -8   8        8.85        7.25      4.76 o
  -4  -8   8        6.92        0.00      3.87 o
  -3  -8   8      121.81      131.56      4.57 o
  -2  -8   8        4.90        5.39      2.76 o
  -1  -8   8      228.19      210.99      5.25 o
   0  -8   8      179.12      175.69      4.86 o
   1  -8   8       72.03       62.90      5.77 o
   2  -8   8       44.24       47.59      5.31 o
   3  -8   8       59.06       61.20      5.76 o
   4  -8   8       30.24       28.15      6.35 o
   5  -8   8       35.48       43.59      6.59 o
   6  -8   8        4.09        1.17      6.68 o
  -6  -7   8        2.83        2.64      4.32 o
  -5  -7   8       99.65      102.87      8.98 o
  -4  -7   8       27.90       28.61      3.83 o
  -3  -7   8      133.10      132.32      3.80 o
  -2  -7   8        2.82        2.70      2.56 o
  -1  -7   8       65.59       68.87      3.45 o
   0  -7   8       80.91       68.82      5.15 o
   1  -7   8      118.99      120.79      5.69 o
   2  -7   8      441.39      427.37      8.13 o
   3  -7   8       21.24       30.74      5.53 o
   4  -7   8       47.91       39.01      5.98 o
   5  -7   8        3.73        1.42      6.27 o
   6  -7   8       11.24       18.27      5.76 o
   7  -7   8        5.86        7.09      5.49 o
  -7  -6   8       24.00       22.00      6.39 o
  -6  -6   8       20.50       19.21      4.71 o
  -5  -6   8       56.04       62.38      5.02 o
  -4  -6   8        3.24        3.51      3.64 o
  -3  -6   8      145.66      138.88      3.90 o
  -2  -6   8       25.25       25.03      2.28 o
  -1  -6   8        0.20        0.99      3.01 o
   0  -6   8       64.66       57.98      4.17 o
   1  -6   8       47.29       42.66      4.38 o
   2  -6   8       59.25       64.98      5.60 o
   3  -6   8      262.04      276.41      8.17 o
   4  -6   8       25.08       18.17      5.91 o
   5  -6   8        0.10        5.25      5.43 o
   6  -6   8        2.76        1.71      5.42 o
   7  -6   8        2.72        5.86      6.27 o
  -8  -5   8        1.07        5.82      7.91 o
  -7  -5   8        0.71        1.88      4.40 o
  -6  -5   8       27.07       35.55      5.18 o
  -5  -5   8        0.17        0.11      4.28 o
  -4  -5   8       25.19       22.00      2.22 o
  -3  -5   8       17.41       16.25      1.33 o
  -2  -5   8      100.07       94.97      4.72 o
  -1  -5   8        0.33        1.54      1.87 o
   0  -5   8        1.77        2.73      2.96 o
   1  -5   8       24.35       20.39      2.47 o
   2  -5   8      270.35      274.55     16.50 o
   3  -5   8        7.98        7.56      4.94 o
   4  -5   8        5.41        8.38      4.87 o
   5  -5   8       10.80        8.66      5.22 o
   6  -5   8       11.90       11.49      5.69 o
   7  -5   8        5.26        5.85      6.60 o
  -8  -4   8        6.25       18.78      7.43 o
  -7  -4   8       75.93       72.58      8.23 o
  -6  -4   8        0.54        2.62      4.57 o
  -5  -4   8       38.01       32.75      3.91 o
  -4  -4   8       11.48        8.26      1.20 o
  -3  -4   8       63.61       60.29      3.04 o
  -2  -4   8        4.71        6.82      1.38 o
  -1  -4   8      146.71      153.40      6.24 o
   0  -4   8      113.27      101.22      6.42 o
   1  -4   8      203.01      167.27     13.89 o
   2  -4   8       40.05       32.31      3.96 o
   3  -4   8        0.28        0.00      4.46 o
   4  -4   8      135.07      134.81      6.59 o
   5  -4   8       43.49       30.80      5.84 o
   6  -4   8        2.86        3.24      6.75 o
   7  -4   8        0.21        0.00      6.52 o
  -9  -3   8        0.73        0.00      8.61 o
  -8  -3   8        0.08        0.00      8.26 o
  -7  -3   8        7.57        0.00      8.10 o
  -6  -3   8      336.18      358.91      7.26 o
  -5  -3   8        0.10        0.00      4.30 o
  -4  -3   8       28.56       24.12      3.87 o
  -3  -3   8      131.59      143.86      4.36 o
  -2  -3   8       17.24       16.65      2.09 o
  -1  -3   8       59.94       54.39      2.58 o
   0  -3   8      269.82      234.42      5.60 o
   1  -3   8       62.96       65.71      7.10 o
   2  -3   8       12.70        5.51      4.15 o
   3  -3   8       45.23       52.69      5.46 o
   4  -3   8        7.80       11.16      6.02 o
   5  -3   8       10.32       12.15      6.43 o
   6  -3   8        8.92        4.15      6.14 o
   7  -3   8        3.27        5.50      6.82 o
  -9  -2   8        7.56        3.30      8.76 o
  -8  -2   8        1.55        0.00      8.15 o
  -7  -2   8      257.56      288.72     10.94 o
  -6  -2   8       39.15       23.03      8.02 o
  -5  -2   8       41.39       40.70      3.71 o
  -4  -2   8      529.66      562.45     19.23 o
  -3  -2   8        0.60        0.83      3.89 o
  -2  -2   8      444.87      430.32      7.72 o
  -1  -2   8       84.41       68.75      2.96 o
   0  -2   8       57.50       67.32      3.03 o
   1  -2   8      336.58      335.71      3.68 o
   2  -2   8       17.11       12.25      3.66 o
   3  -2   8        0.26        0.00      3.06 o
   4  -2   8        9.21        4.91      3.24 o
   5  -2   8       33.58       23.36      6.45 o
   6  -2   8        2.29        4.79      6.35 o
   7  -2   8        8.46       20.88      7.35 o
  -9  -1   8        0.27        5.17      8.42 o
  -8  -1   8        1.12        0.71      8.40 o
  -7  -1   8        2.50        1.25      8.24 o
  -6  -1   8       32.48       29.37      7.87 o
  -5  -1   8        0.11        0.00      3.29 o
  -4  -1   8      372.93      370.10      7.44 o
  -3  -1   8      249.34      210.84     18.98 o
  -2  -1   8       16.81       20.57      2.01 o
  -1  -1   8       11.87       12.89      1.70 o
   0  -1   8       13.85       10.44      1.91 o
   1  -1   8      380.71      386.21      5.75 o
   2  -1   8        2.04        1.62      2.07 o
   3  -1   8      319.09      336.83      4.63 o
   4  -1   8       36.32       37.65      2.81 o
   5  -1   8       41.17       45.04      6.74 o
   6  -1   8        0.49        0.00      6.44 o
   7  -1   8        6.15        6.88      6.76 o
 -10   0   8        3.15       19.49      9.08 o
  -9   0   8        0.57       18.14      8.63 o
  -8   0   8        9.84       16.52      8.77 o
  -7   0   8        0.22        2.71      8.24 o
  -6   0   8       38.47       40.21      7.88 o
  -5   0   8       12.76       12.85      1.90 o
  -4   0   8       93.70       80.10      3.39 o
  -3   0   8      107.86      123.39      1.60 o
  -2   0   8       20.08       26.96      1.78 o
  -1   0   8      153.32      137.00      2.64 o
   0   0   8     1482.43     1500.67     18.51 o
   1   0   8      749.23      757.62      9.51 o
   2   0   8      205.62      195.58      5.65 o
   3   0   8        4.28        1.52      2.64 o
   4   0   8        6.79        7.20      6.22 o
   5   0   8       14.13       17.42      6.70 o
   6   0   8       25.50       25.44      6.91 o
 -10   1   8        2.54       12.52      8.76 o
  -9   1   8        7.55       11.99      8.20 o
  -8   1   8      120.16      164.78     10.04 o
  -7   1   8        3.72        4.92      1.86 o
  -6   1   8      568.20      538.15     16.35 o
  -5   1   8      230.69      248.08      5.50 o
  -4   1   8        0.26        0.14      1.58 o
  -3   1   8        3.52        2.97      2.38 o
  -2   1   8       23.59       20.28      2.05 o
  -1   1   8      140.59      135.84      3.44 o
   0   1   8       43.19       42.75      2.88 o
   1   1   8      250.79      264.92     13.24 o
   2   1   8        2.16        3.18      2.57 o
   3   1   8      156.14      166.80      7.89 o
   4   1   8       73.61       70.38      7.59 o
   5   1   8        3.81        3.52      6.71 o
   6   1   8        1.16        2.44      7.28 o
 -10   2   8        4.12        0.00     10.90 o
  -9   2   8       29.66       12.79     10.54 o
  -8   2   8       43.07       40.00      2.90 o
  -7   2   8      407.24      406.55     26.18 o
  -6   2   8       12.76       18.81      3.88 o
  -5   2   8      199.39      195.19     16.60 o
  -4   2   8      334.49      390.86      3.85 o
  -3   2   8       78.52       86.61      4.42 o
  -2   2   8        0.46        3.44      5.05 o
  -1   2   8       41.63       34.83      4.22 o
   0   2   8       13.76       10.89      5.36 o
   1   2   8        2.61        5.98      5.91 o
   2   2   8       80.39       78.59      7.15 o
   3   2   8      107.70      131.55      7.84 o
   4   2   8       53.45       53.14      7.50 o
   5   2   8       54.09       53.02      7.67 o
 -10   3   8        3.26        0.00     11.30 o
  -9   3   8       11.28        4.67     10.97 o
  -8   3   8        8.18        4.85      4.32 o
  -7   3   8       30.04       21.54      3.49 o
  -6   3   8       65.03       84.65     15.13 o
  -5   3   8        7.59        7.20      8.27 o
  -4   3   8        6.60        4.03      1.49 o
  -3   3   8       41.50       45.67      4.72 o
  -2   3   8       18.87       17.58      4.55 o
  -1   3   8       23.25       15.04      5.20 o
   0   3   8       55.29       53.06      6.44 o
   1   3   8        7.09        8.40      6.93 o
   2   3   8       61.46       69.66      7.77 o
   3   3   8        0.89        1.61      7.01 o
   4   3   8        0.00        0.00      7.32 o
   5   3   8        8.67        4.07      7.85 o
 -10   4   8        0.01        9.13     11.91 o
  -9   4   8        0.86        5.19      5.17 o
  -8   4   8        0.03        5.05      5.57 o
  -7   4   8        9.13        9.33     20.64 o
  -6   4   8      144.74      117.52     23.08 o
  -5   4   8       20.64       22.22      5.10 o
  -4   4   8        5.92        4.99      4.81 o
  -3   4   8        2.11        0.97      5.06 o
  -2   4   8        0.80        0.00      5.01 o
  -1   4   8       71.04       68.21      7.08 o
   0   4   8        5.02        0.97      6.20 o
   1   4   8      136.73      132.23      8.51 o
   2   4   8      247.04      275.27     10.27 o
   3   4   8        3.82        0.58      7.64 o
   4   4   8        9.24        4.39      8.12 o
 -10   5   8        0.36       47.90     16.55 o
  -9   5   8        3.97       16.20     18.06 o
  -8   5   8       29.03       17.56      4.79 o
  -7   5   8        0.10        0.94      4.56 o
  -6   5   8        1.22        5.29      5.25 o
  -5   5   8      100.61       87.91      6.16 o
  -4   5   8       38.67       34.00      5.60 o
  -3   5   8        0.00        0.00      8.54 o
  -2   5   8       13.12        7.84      7.26 o
  -1   5   8       15.22       15.16      7.35 o
   0   5   8      121.27      124.28      9.22 o
   1   5   8        9.83        7.04      7.18 o
   2   5   8       32.71       34.49      7.77 o
   3   5   8        9.27        9.78      8.42 o
 -10   6   8        4.34        0.00     14.65 o
  -9   6   8        0.04        0.74      4.65 o
  -8   6   8        1.03        0.35      4.87 o
  -7   6   8       81.79       71.74     16.02 o
  -6   6   8       32.57       21.92      5.44 o
  -5   6   8       42.39       43.53      7.87 o
  -4   6   8        0.11        1.21      5.95 o
  -3   6   8        0.01        2.65      6.46 o
  -2   6   8       10.19        2.75      7.48 o
  -1   6   8       24.18       24.19      7.07 o
   0   6   8        9.07       11.53      8.00 o
   1   6   8       22.24       18.92      8.36 o
   2   6   8        1.61        3.10      7.64 o
  -9   7   8        9.15        7.06      5.66 o
  -8   7   8        1.68        0.00      5.19 o
  -7   7   8        8.05        6.45      4.31 o
  -6   7   8        4.79        3.56      5.72 o
  -5   7   8       13.93        9.19     12.19 o
  -4   7   8        0.94        1.26      7.34 o
  -3   7   8        0.15        2.80      6.77 o
  -2   7   8        3.35        1.54      7.91 o
  -1   7   8        0.76        2.32      8.39 o
   0   7   8        9.34        7.98      8.19 o
   1   7   8        8.06        8.52      8.85 o
  -8   8   8        3.54        4.30      5.81 o
  -7   8   8        5.22        0.00      6.09 o
  -6   8   8        0.04        0.00      7.32 o
  -5   8   8       17.92        9.96      7.71 o
  -4   8   8        0.05        0.00      7.22 o
  -3   8   8        1.33        2.46      7.60 o
  -2   8   8        0.21        4.59      7.72 o
  -1   8   8        5.42        4.01      8.15 o
  -7   9   8        2.06        0.00      7.45 o
  -6   9   8       15.97       17.99      8.35 o
  -5   9   8        4.29        6.41      8.17 o
  -4   9   8       59.44       65.96      9.40 o
  -3   9   8        0.84        3.63      8.79 o
  -2 -10   9       10.66       10.96      3.87 o
  -1 -10   9       82.19       88.84      5.78 o
   0 -10   9        0.57        4.27      4.35 o
   1 -10   9        8.28       12.99      5.81 o
   2 -10   9        1.43        2.29      5.06 o
   3 -10   9        0.42        1.14      5.56 o
   4 -10   9        1.06        1.52      6.03 o
  -4  -9   9       49.99       56.73      4.60 o
  -3  -9   9        6.01        5.58      4.01 o
  -2  -9   9        1.10        1.45      3.69 o
  -1  -9   9       90.39       83.89      3.47 o
   0  -9   9        0.13        0.84      5.10 o
   1  -9   9       60.53       75.79      5.95 o
   2  -9   9        0.31        4.45      4.72 o
   3  -9   9       21.61       18.40      5.66 o
   4  -9   9        1.61        0.00      5.72 o
   5  -9   9        0.01        1.33      6.45 o
  -5  -8   9        0.32        0.09      4.95 o
  -4  -8   9        9.47        9.27      3.89 o
  -3  -8   9       53.11       58.61      5.62 o
  -2  -8   9       90.51       98.08      5.76 o
  -1  -8   9       56.00       58.47      5.16 o
   0  -8   9       10.67       10.45      4.41 o
   1  -8   9      264.75      246.03      6.78 o
   2  -8   9       50.88       48.04      4.95 o
   3  -8   9        0.73        2.14      5.74 o
   4  -8   9        1.70        0.00      5.60 o
   5  -8   9       19.54       26.45      6.54 o
   6  -8   9        8.52       18.77      6.42 o
  -6  -7   9       12.53       12.90      5.12 o
  -5  -7   9       42.32       38.06      6.93 o
  -4  -7   9        0.01        0.84      3.80 o
  -3  -7   9        2.91        4.16      3.72 o
  -2  -7   9      132.07      140.95      6.60 o
  -1  -7   9      108.03       97.78      4.03 o
   0  -7   9       60.49       57.46      4.48 o
   1  -7   9      108.58       95.27      5.37 o
   2  -7   9       92.15       94.26      5.91 o
   3  -7   9       11.01       12.00      5.61 o
   4  -7   9       13.18       10.97      6.06 o
   5  -7   9        0.44        0.49      5.67 o
   6  -7   9        1.31        3.86      5.57 o
  -7  -6   9        0.30        3.89      4.77 o
  -6  -6   9        1.90        2.56      4.74 o
  -5  -6   9        0.26        0.00      3.79 o
  -4  -6   9        0.12        1.43      3.64 o
  -3  -6   9       16.05       13.86      6.55 o
  -2  -6   9       16.40       17.78      2.85 o
  -1  -6   9      162.88      149.78     15.50 o
   0  -6   9      114.95      110.39     10.26 o
   1  -6   9      941.45      846.51    114.03 o
   2  -6   9       74.74       40.54     29.30 o
   3  -6   9       10.17        6.74      4.96 o
   4  -6   9       57.35       55.37      5.52 o
   5  -6   9       52.09       44.00      5.89 o
   6  -6   9        5.62        7.18      6.05 o
  -7  -5   9       42.71       44.73      5.23 o
  -6  -5   9       88.28       90.32      5.39 o
  -5  -5   9        0.34        2.31      3.84 o
  -4  -5   9        0.31        0.00      4.33 o
  -3  -5   9        5.10        4.50      1.48 o
  -2  -5   9        0.28        0.59      1.73 o
  -1  -5   9       12.83       13.33      2.11 o
   0  -5   9      271.75      277.51      7.68 o
   1  -5   9      154.14      121.54     15.66 o
   2  -5   9      559.68      547.65      8.79 o
   3  -5   9        0.65        3.13      4.50 o
   4  -5   9        0.69        0.35      5.15 o
   5  -5   9       39.69       34.25      5.90 o
   6  -5   9        0.13        0.23      6.27 o
   7  -5   9        0.68        0.00      7.04 o
  -8  -4   9       13.22        2.39      8.53 o
  -7  -4   9      201.92      193.67     10.50 o
  -6  -4   9        7.17       12.95      6.23 o
  -5  -4   9      154.85      141.70      5.63 o
  -4  -4   9        2.82        2.25      4.61 o
  -3  -4   9      119.25      105.33      5.30 o
  -2  -4   9      154.20      153.68      8.18 o
  -1  -4   9       49.81       49.22      2.32 o
   0  -4   9      261.33      225.93     11.36 o
   1  -4   9      285.03      243.62      5.86 o
   2  -4   9       11.42        9.01      4.59 o
   3  -4   9        2.89        2.77      4.78 o
   4  -4   9      141.97      115.13      6.59 o
   5  -4   9       66.88       88.36      7.44 o
   6  -4   9        1.23        0.00      6.47 o
   7  -4   9        1.21        5.74      6.91 o
  -9  -3   9        3.64        0.27      8.72 o
  -8  -3   9        0.49        0.00      8.55 o
  -7  -3   9        0.69        0.00      8.47 o
  -6  -3   9      309.49      321.84      7.28 o
  -5  -3   9       18.16       14.36      3.88 o
  -4  -3   9      112.19      103.31      4.55 o
  -3  -3   9       41.10       40.67      4.50 o
  -2  -3   9        0.82        0.00      1.21 o
  -1  -3   9       26.05       24.90      1.77 o
   0  -3   9      159.02      150.24      3.96 o
   1  -3   9        3.58        4.98      2.48 o
   2  -3   9       20.79       20.93      3.68 o
   3  -3   9        7.31        9.25      3.50 o
   4  -3   9        0.01        0.00      5.82 o
   5  -3   9        7.65        2.64      6.19 o
   6  -3   9        6.22        8.31      6.68 o
  -9  -2   9        0.05        1.97      9.07 o
  -8  -2   9        6.93        1.56      8.41 o
  -7  -2   9       37.08       51.87      9.14 o
  -6  -2   9       20.16       19.85      5.31 o
  -5  -2   9       27.21       22.85      3.80 o
  -4  -2   9      280.64      295.38      8.40 o
  -3  -2   9       45.93       47.74      5.29 o
  -2  -2   9       28.57       25.27      3.05 o
  -1  -2   9       20.37       17.63      1.48 o
   0  -2   9       42.47       44.94      3.81 o
   1  -2   9      341.51      339.77      9.03 o
   2  -2   9       88.21       88.83      3.91 o
   3  -2   9        5.42        2.38      3.08 o
   4  -2   9       29.85       27.44      3.29 o
   5  -2   9        0.90        1.63      6.48 o
   6  -2   9        4.50        5.40      4.81 o
  -9  -1   9        0.01        4.49      8.64 o
  -8  -1   9       17.84       24.44      8.71 o
  -7  -1   9      112.64      147.26      9.87 o
  -6  -1   9        8.97       15.65      8.24 o
  -5  -1   9        6.33        9.09      3.44 o
  -4  -1   9      156.37      160.96      5.64 o
  -3  -1   9        0.77        0.74      0.92 o
  -2  -1   9       24.75       20.32      1.63 o
  -1  -1   9       95.42       99.80      3.38 o
   0  -1   9      185.26      180.97      3.73 o
   1  -1   9       73.52       65.55      3.38 o
   2  -1   9      200.76      210.71      4.58 o
   3  -1   9        6.86        3.10      3.08 o
   4  -1   9      127.14      135.79      7.86 o
   5  -1   9        1.79        0.78      6.59 o
   6  -1   9        3.56        0.00      6.82 o
 -10   0   9        0.97       16.61      9.13 o
  -9   0   9        0.00        7.68      8.73 o
  -8   0   9        0.39       10.61      8.35 o
  -7   0   9        0.01        6.36      8.43 o
  -6   0   9       30.31       50.05      8.11 o
  -5   0   9       28.84       32.12      2.59 o
  -4   0   9        1.63        0.79      0.89 o
  -3   0   9       85.09       79.26      2.77 o
  -2   0   9       41.48       37.67      2.14 o
  -1   0   9       58.94       66.81      3.88 o
   0   0   9      407.56      412.61      9.23 o
   1   0   9      371.50      381.24      7.64 o
   2   0   9      119.25      112.93      4.21 o
   3   0   9       25.75       23.92      3.00 o
   4   0   9       25.37       20.25      6.87 o
   5   0   9        0.20        0.00      6.34 o
   6   0   9        8.63       13.61      6.99 o
  -7   1   9        6.37        0.00     10.44 o
  -6   1   9        5.68        4.02      1.55 o
  -5   1   9        0.42        0.00      1.48 o
  -4   1   9      194.38      188.41      6.27 o
  -3   1   9       33.57       34.27      3.66 o
  -2   1   9        6.37        5.00      2.82 o
  -1   1   9      229.92      214.54      4.41 o
   0   1   9       37.04       32.17      3.40 o
   1   1   9        1.57        0.74      3.00 o
   2   1   9       26.45       27.56      2.95 o
   3   1   9        4.09        6.86      6.30 o
   4   1   9        1.59        0.00      6.82 o
   5   1   9        2.00        2.48      7.30 o
 -10   2   9        4.67        0.00     11.27 o
  -9   2   9       18.15        6.25     11.20 o
  -8   2   9       28.50        8.16     11.56 o
  -7   2   9       16.26       13.08      3.79 o
  -6   2   9       54.93       48.45      7.08 o
  -5   2   9        0.22        0.58      2.58 o
  -4   2   9        3.61        8.16      5.08 o
  -3   2   9        8.58        6.96      4.14 o
  -2   2   9       49.36       43.40      4.71 o
  -1   2   9       16.87       13.11      4.50 o
   0   2   9        2.85        2.07      5.53 o
   1   2   9      497.40      502.53     10.78 o
   2   2   9       13.98       23.83      6.55 o
   3   2   9        8.14        7.91      6.92 o
   4   2   9       13.71       18.38      6.90 o
   5   2   9        2.50        4.46      7.04 o
 -10   3   9       18.45       12.29     11.94 o
  -9   3   9        6.47       10.73     11.77 o
  -8   3   9       19.90        9.87     11.56 o
  -7   3   9       98.49       84.98      4.99 o
  -6   3   9      118.54      141.83     93.48 o
  -5   3   9       13.10       10.41      4.46 o
  -4   3   9        9.55        8.59      4.60 o
  -3   3   9        3.24        5.13      4.70 o
  -2   3   9       61.99       69.51      5.07 o
  -1   3   9        8.36        9.51      5.97 o
   0   3   9        0.82        0.00      6.52 o
   1   3   9       11.78       13.13      7.15 o
   2   3   9      221.12      222.30      9.79 o
   3   3   9        0.52        0.00      7.32 o
   4   3   9        3.84        1.59      7.81 o
 -10   4   9        1.39        7.45     12.32 o
  -9   4   9        0.24       23.14     17.71 o
  -8   4   9       13.67       16.70     19.41 o
  -7   4   9       28.53       33.31     11.61 o
  -6   4   9       19.33        6.76      7.55 o
  -5   4   9        0.03        0.00      5.14 o
  -4   4   9       15.12       17.32      5.24 o
  -3   4   9       42.12       40.04      5.81 o
  -2   4   9        1.52        0.21      6.46 o
  -1   4   9       26.26       21.50      6.87 o
   0   4   9        2.91        0.00      6.63 o
   1   4   9        6.43        0.00      7.53 o
   2   4   9       15.17       20.93      7.77 o
   3   4   9        0.07        0.72      7.85 o
 -10   5   9        1.69       26.29     16.06 o
  -9   5   9        0.71        0.55     15.69 o
  -8   5   9        0.85        0.00      4.48 o
  -7   5   9       18.04       21.45      7.20 o
  -6   5   9        6.18        6.86      5.12 o
  -5   5   9       24.53       23.52      5.56 o
  -4   5   9       10.74        9.66      5.65 o
  -3   5   9        0.18        0.00      5.99 o
  -2   5   9       33.46       28.35      7.45 o
  -1   5   9        2.28        0.00      6.87 o
   0   5   9       89.95       94.73      9.04 o
   1   5   9        6.66       10.49      7.43 o
   2   5   9        4.47        3.34      7.73 o
  -9   6   9        1.40        0.40      4.68 o
  -8   6   9        1.04        3.33      4.76 o
  -7   6   9       65.59       55.54      4.72 o
  -6   6   9       59.13       59.97      6.43 o
  -5   6   9       11.53       14.71      6.00 o
  -4   6   9       17.06       19.58     10.75 o
  -3   6   9        3.02        0.24      7.26 o
  -2   6   9        5.80        3.23      7.56 o
  -1   6   9       43.74       43.85      8.10 o
   0   6   9       29.30       37.16      8.64 o
   1   6   9       73.06       79.32      9.59 o
  -9   7   9        6.41        2.38      5.51 o
  -8   7   9       18.50       15.80      5.42 o
  -7   7   9        0.71        0.00      5.84 o
  -6   7   9       32.07       27.56      6.43 o
  -5   7   9       56.31       64.13     16.72 o
  -4   7   9        2.28        0.85      6.96 o
  -3   7   9        2.52        0.00      7.18 o
  -2   7   9        2.15        2.09      8.34 o
  -1   7   9        1.57        1.13      7.92 o
   0   7   9        1.70        0.00      8.44 o
  -7   8   9       22.88       16.93      6.40 o
  -6   8   9        0.69        0.00     11.64 o
  -5   8   9        3.02        4.47      7.71 o
  -4   8   9        1.49        5.08      8.09 o
  -3   8   9        2.32        0.00      7.77 o
  -2   8   9        0.48        1.85      8.65 o
  -1 -10  10        0.06        2.45      4.71 o
   0 -10  10       12.63       15.96      5.11 o
   1 -10  10       99.24      101.08      6.13 o
   2 -10  10       12.70       11.20      5.31 o
   3 -10  10        0.28        1.74      6.12 o
  -3  -9  10        2.84        3.45      3.99 o
  -2  -9  10        2.05        5.87      4.78 o
  -1  -9  10       25.57       34.52      4.89 o
   0  -9  10       87.34       94.24      8.32 o
   1  -9  10       28.35       24.27      5.07 o
   2  -9  10       84.93       87.46      6.59 o
   3  -9  10       20.57       17.46      6.16 o
   4  -9  10       24.26       29.02      6.67 o
  -5  -8  10        2.70        6.66      5.21 o
  -4  -8  10        0.07        0.84      3.98 o
  -3  -8  10       66.85       59.79      5.26 o
  -2  -8  10        6.70        9.73      4.83 o
  -1  -8  10        0.00        0.00      3.24 o
   0  -8  10       43.37       48.49      3.83 o
   1  -8  10       80.75       83.11      5.78 o
   2  -8  10       92.77       92.31      6.37 o
   3  -8  10       30.16       28.37      5.96 o
   4  -8  10       23.83       27.95      6.46 o
   5  -8  10        0.34        4.35      5.89 o
  -6  -7  10        7.43        5.79      4.93 o
  -5  -7  10        0.07        0.82      4.17 o
  -4  -7  10      109.54      104.46      5.69 o
  -3  -7  10       69.74       62.12      5.18 o
  -2  -7  10      502.50      486.19     12.67 o
  -1  -7  10        7.22        5.58      3.05 o
   0  -7  10        3.57        2.59      3.49 o
   1  -7  10       11.58        9.01      2.92 o
   2  -7  10       17.05       16.88      5.20 o
   3  -7  10       43.50       52.27      6.23 o
   4  -7  10       62.78       59.52      5.79 o
   5  -7  10        0.00        0.04      5.12 o
   6  -7  10       20.67       23.37      6.51 o
  -6  -6  10        0.51        0.34      6.16 o
  -5  -6  10       18.84       14.84      4.88 o
  -4  -6  10       25.49       27.81      4.75 o
  -3  -6  10        4.17        6.51      6.64 o
  -2  -6  10        0.08        0.21      2.68 o
  -1  -6  10       38.60       41.71      3.27 o
   0  -6  10       11.25        8.63      3.59 o
   1  -6  10       49.62       49.55      4.09 o
   2  -6  10       35.31       35.63      5.23 o
   3  -6  10       76.43       80.40      5.37 o
   4  -6  10        4.33        6.70      5.13 o
   5  -6  10       20.74       23.32      6.18 o
   6  -6  10        5.42        3.88      5.75 o
  -7  -5  10        1.29        0.00      5.11 o
  -6  -5  10       46.55       40.47      6.96 o
  -5  -5  10      120.44      112.93      5.52 o
  -4  -5  10       17.21       18.66      4.75 o
  -3  -5  10        0.00        1.61      4.47 o
  -2  -5  10       75.58       78.57      2.99 o
  -1  -5  10       38.34       33.62      2.12 o
   0  -5  10      141.34      136.80      3.83 o
   1  -5  10      276.49      243.47     16.77 o
   2  -5  10      138.84      132.78      5.77 o
   3  -5  10       11.85        8.79      4.63 o
   4  -5  10        5.22        3.13      5.36 o
   5  -5  10        0.01        0.00      5.95 o
   6  -5  10        1.22        1.78      6.68 o
  -8  -4  10        1.53        0.00      8.90 o
  -7  -4  10       32.72       34.56      5.39 o
  -6  -4  10       12.74        7.89      5.19 o
  -5  -4  10       24.71       17.72      3.93 o
  -4  -4  10        0.47        0.00      3.90 o
  -3  -4  10       78.06       66.04      4.82 o
  -2  -4  10      151.12      149.59      6.32 o
  -1  -4  10       68.64       72.43      3.29 o
   0  -4  10        9.41        8.18      3.02 o
   1  -4  10      292.19      280.58      6.76 o
   2  -4  10       98.56       96.31      7.12 o
   3  -4  10        7.05        3.44      3.75 o
   4  -4  10        0.40        0.14      5.94 o
   5  -4  10       17.96       26.08      6.37 o
   6  -4  10        3.75        0.57      6.32 o
  -8  -3  10      158.16      168.85     11.24 o
  -7  -3  10        0.02        0.00      8.75 o
  -6  -3  10       63.11       60.29      4.48 o
  -5  -3  10        0.94        0.00      3.78 o
  -4  -3  10        0.76        0.39      3.53 o
  -3  -3  10       19.38       20.98      4.66 o
  -2  -3  10        0.58        0.46      1.24 o
  -1  -3  10       12.77        8.72      2.69 o
   0  -3  10      255.08      231.73      4.68 o
   1  -3  10       21.17       15.89      2.77 o
   2  -3  10       39.43       45.20      3.70 o
   3  -3  10       79.26       76.07      4.00 o
   4  -3  10        5.97        3.43      3.42 o
   5  -3  10        0.13        0.00      6.55 o
   6  -3  10        3.61        8.84      6.74 o
  -9  -2  10        7.91       20.52      9.67 o
  -8  -2  10       28.74       48.67      9.29 o
  -7  -2  10      229.15      283.34     11.46 o
  -6  -2  10       83.47       81.95      4.42 o
  -5  -2  10       35.28       38.04      3.88 o
  -4  -2  10       61.06       67.56      4.44 o
  -3  -2  10       32.08       30.11      4.80 o
  -2  -2  10       24.15       19.93      1.69 o
  -1  -2  10        3.42        2.82      2.48 o
   0  -2  10      131.20      121.61      2.92 o
   1  -2  10       43.35       47.24      3.11 o
   2  -2  10       10.84        9.43      2.94 o
   3  -2  10       90.13       90.48      3.62 o
   4  -2  10        1.44        0.00      4.32 o
   5  -2  10       12.54        9.35      5.93 o
   6  -2  10       38.36       65.24      7.69 o
  -9  -1  10       16.27       29.62      9.19 o
  -8  -1  10       11.28       29.56      9.23 o
  -7  -1  10        7.95       16.91      8.69 o
  -6  -1  10       36.66       40.62      4.80 o
  -5  -1  10      167.85      162.69      5.07 o
  -4  -1  10       15.01       14.58      7.44 o
  -3  -1  10        1.80        0.00      1.36 o
  -2  -1  10       21.79       22.04      1.87 o
  -1  -1  10       12.80       13.13      2.80 o
   0  -1  10      233.11      235.24      4.15 o
   1  -1  10        0.07        2.71      3.41 o
   2  -1  10       32.17       33.52      3.71 o
   3  -1  10        0.40        0.39      3.10 o
   4  -1  10        5.64        0.80      6.31 o
   5  -1  10        1.02        3.64      6.36 o
  -9   0  10        8.06       34.24      9.17 o
  -8   0  10       60.85       73.24      9.34 o
  -7   0  10        1.77        8.94      9.01 o
  -6   0  10        0.32        0.00      4.92 o
  -5   0  10       71.53       62.98      7.94 o
  -4   0  10        3.27        1.34      1.51 o
  -3   0  10        1.93        3.04      1.65 o
  -2   0  10      116.41      119.91      4.27 o
  -1   0  10      126.56      116.13      3.77 o
   0   0  10       85.04       79.39      3.49 o
   1   0  10      676.58      691.39     25.72 o
   2   0  10        1.92        2.28      3.10 o
   3   0  10       49.76       51.77      6.61 o
   4   0  10       18.09       16.69      6.37 o
   5   0  10        2.85        6.75      7.04 o
 -10   1  10        1.00        0.00     11.86 o
  -9   1  10       33.12        4.67     11.38 o
  -8   1  10       17.76        0.00     10.93 o
  -7   1  10      107.49       77.94     11.79 o
  -6   1  10        0.54        0.15      1.35 o
  -5   1  10       89.44       95.22      3.67 o
  -4   1  10       66.77       58.35      5.00 o
  -3   1  10       24.00       24.32      3.86 o
  -2   1  10      236.13      216.61     13.23 o
  -1   1  10       51.23       52.92      3.47 o
   0   1  10      539.93      552.94      7.36 o
   1   1  10       87.91       91.48      5.52 o
   2   1  10       25.14       24.23      6.17 o
   3   1  10        5.28        6.10      6.33 o
   4   1  10        0.65        3.39      6.94 o
 -10   2  10        2.52        0.00     12.39 o
  -9   2  10       29.01        7.71     12.69 o
  -8   2  10       89.12       76.06     12.34 o
  -7   2  10       33.51       21.73     11.27 o
  -6   2  10       85.23       81.80     17.46 o
  -5   2  10        7.26        4.78      2.43 o
  -4   2  10       89.21       88.94      4.70 o
  -3   2  10       15.29       18.04      4.49 o
  -2   2  10       40.13       40.88      4.93 o
  -1   2  10        2.89        0.00      4.85 o
   0   2  10       46.29       39.22      6.82 o
   1   2  10        7.34        6.80      6.50 o
   2   2  10        0.06        0.00      7.12 o
   3   2  10        5.71       11.31      7.04 o
   4   2  10        0.08        4.31      7.41 o
 -10   3  10        2.87        2.58     11.98 o
  -9   3  10        4.06        4.46     12.35 o
  -8   3  10       77.26       92.66     13.13 o
  -7   3  10       18.67       20.74     18.55 o
  -6   3  10        0.88        8.09     19.77 o
  -5   3  10        6.36        3.72      4.42 o
  -4   3  10        7.55        9.60      4.71 o
  -3   3  10        4.13        1.38      4.91 o
  -2   3  10        0.00        0.00      5.34 o
  -1   3  10       46.32       38.45      6.65 o
   0   3  10       11.38       12.50      6.82 o
   1   3  10       62.87       58.27      7.88 o
   2   3  10       11.08        0.00      7.18 o
   3   3  10        7.59        5.29      7.82 o
 -10   4  10        4.73       35.76     18.36 o
  -9   4  10        3.17       38.95     22.87 o
  -8   4  10       69.96      125.87     16.80 o
  -7   4  10       13.82       18.36      4.06 o
  -6   4  10        2.20        4.45      4.60 o
  -5   4  10        1.39        3.15      5.04 o
  -4   4  10        4.27        1.59      5.26 o
  -3   4  10        0.11        0.00      5.39 o
  -2   4  10        0.38        7.35      6.72 o
  -1   4  10        5.23        3.49      6.89 o
   0   4  10       98.50       94.41      8.27 o
   1   4  10        0.96        3.72      7.03 o
   2   4  10        2.65        0.00      7.93 o
  -9   5  10        5.90        0.00     16.33 o
  -8   5  10        4.84        1.36      4.28 o
  -7   5  10       26.28       22.24      3.74 o
  -6   5  10        4.20        5.80      5.38 o
  -5   5  10       23.26       28.61      5.49 o
  -4   5  10        8.73       11.28      5.47 o
  -3   5  10       19.63        8.78      7.33 o
  -2   5  10       13.61        8.66      6.50 o
  -1   5  10       95.18       86.43      8.50 o
   0   5  10        7.15       12.45      8.06 o
   1   5  10       17.76       19.11      8.00 o
   2   5  10        0.45        0.00      8.09 o
  -9   6  10        0.15        0.86     14.67 o
  -8   6  10        1.79        7.96      4.76 o
  -7   6  10       32.56       29.44      5.96 o
  -6   6  10       10.71       13.61      6.16 o
  -5   6  10        6.93        1.99      5.54 o
  -4   6  10       12.40       11.16      6.24 o
  -3   6  10        0.30        1.24      7.65 o
  -2   6  10       11.06       15.41      7.59 o
  -1   6  10       14.53       21.66      8.11 o
   0   6  10        8.08        7.65      8.24 o
  -8   7  10       10.23        7.90      5.54 o
  -7   7  10        1.10        2.90      5.90 o
  -6   7  10        6.04        5.72      6.00 o
  -5   7  10        4.16        2.06      6.61 o
  -4   7  10        9.20        4.32      7.42 o
  -3   7  10        3.93        5.90      7.29 o
  -2   7  10        0.49        0.50      7.83 o
  -1   7  10        6.59        0.00      8.57 o
  -6   8  10        3.36        7.15      7.60 o
  -5   8  10        0.41        3.08      8.25 o
  -4   8  10        4.81        2.02      8.55 o
  -3   8  10        0.39        3.58      8.68 o
   0 -10  11        1.38        7.37      6.70 o
   1 -10  11       17.44       24.09      4.85 o
   2 -10  11       32.92       40.69      6.45 o
  -3  -9  11       23.50       21.77      5.16 o
  -2  -9  11       29.01       27.55      5.22 o
  -1  -9  11       41.30       51.69     14.92 o
   0  -9  11       10.27        8.22      6.56 o
   1  -9  11        5.21        8.25      4.22 o
   2  -9  11        5.75        6.50      5.27 o
   3  -9  11        3.80        4.84      5.91 o
  -4  -8  11        3.43        5.66      4.87 o
  -3  -8  11        0.67        0.00      4.94 o
  -2  -8  11        3.46       10.44      5.45 o
  -1  -8  11       23.14       20.48      6.51 o
   0  -8  11       13.21       11.65      3.75 o
   1  -8  11       36.25       38.31      4.28 o
   2  -8  11       32.03       32.23      5.65 o
   3  -8  11        2.93        9.68      5.69 o
   4  -8  11        0.25        0.50      5.03 o
  -5  -7  11        0.33        0.00      4.92 o
  -4  -7  11       59.78       60.31      5.21 o
  -3  -7  11      162.29      171.09      6.28 o
  -2  -7  11       35.77       40.27      7.11 o
  -1  -7  11      155.60      159.38      8.13 o
   0  -7  11       48.49       41.41      3.02 o
   1  -7  11        1.36        1.03      3.76 o
   2  -7  11        0.13        0.00      4.87 o
   3  -7  11        0.76        5.68      4.92 o
   4  -7  11        0.01        0.41      5.20 o
   5  -7  11        0.01        2.97      5.72 o
  -6  -6  11       29.40       31.02      7.08 o
  -5  -6  11        0.17        0.00      4.85 o
  -4  -6  11        3.10        3.62      4.69 o
  -3  -6  11       69.40       67.89      6.17 o
  -2  -6  11        0.31        0.00      4.27 o
  -1  -6  11       90.78       83.58      3.73 o
   0  -6  11      191.40      196.25      8.50 o
   1  -6  11       95.45       92.39      4.86 o
   2  -6  11        1.88        2.64      3.40 o
   3  -6  11       15.44       14.61      5.05 o
   4  -6  11        0.06        0.00      5.64 o
   5  -6  11        0.02        0.00      5.96 o
  -7  -5  11       30.12       20.08      5.47 o
  -6  -5  11        5.97        2.25      4.15 o
  -5  -5  11        0.01        0.00      3.86 o
  -4  -5  11       28.20       32.16      4.11 o
  -3  -5  11        0.01        0.00      4.42 o
  -2  -5  11        1.05        0.00      4.34 o
  -1  -5  11        0.09        0.44      2.41 o
   0  -5  11      151.45      145.79      3.49 o
   1  -5  11       98.33       97.53      4.26 o
   2  -5  11      192.29      181.61      5.21 o
   3  -5  11       16.00       19.34      4.05 o
   4  -5  11       29.12       28.23      4.28 o
   5  -5  11        3.38        4.10      6.37 o
  -8  -4  11       56.47       68.75     10.10 o
  -7  -4  11       10.08        6.66      5.27 o
  -6  -4  11       29.82       31.72      4.29 o
  -5  -4  11        8.31        8.23      3.89 o
  -4  -4  11        1.03        2.65      3.85 o
  -3  -4  11        4.90        4.07      4.59 o
  -2  -4  11        3.11        4.36      2.17 o
  -1  -4  11        9.29        8.23      2.73 o
   0  -4  11      163.91      183.01      7.84 o
   1  -4  11       22.73       20.79      3.05 o
   2  -4  11       69.12       64.91      4.15 o
   3  -4  11        1.22        1.44      3.80 o
   4  -4  11       12.07       16.13      3.97 o
   5  -4  11        0.91        0.37      6.43 o
  -8  -3  11       40.20       45.50     10.13 o
  -7  -3  11        6.93        2.86      8.89 o
  -6  -3  11       33.89       35.07      4.19 o
  -5  -3  11       13.22       12.40      3.86 o
  -4  -3  11       10.65       12.91      3.64 o
  -3  -3  11        0.00        5.39      6.68 o
  -2  -3  11        1.74        1.49      1.72 o
  -1  -3  11        2.97        2.40      2.12 o
   0  -3  11        6.23        6.26      2.63 o
   1  -3  11       66.79       70.47      4.00 o
   2  -3  11        1.86        0.00      3.62 o
   3  -3  11       73.83       62.61      4.22 o
   4  -3  11       18.79       24.11      3.92 o
   5  -3  11        0.41        0.74      6.51 o
  -9  -2  11        0.00        0.43      9.42 o
  -8  -2  11        2.11        5.91      9.08 o
  -7  -2  11       89.29       98.30      9.82 o
  -6  -2  11       38.58       51.82      4.30 o
  -5  -2  11       26.34       29.61      5.75 o
  -4  -2  11        8.88       26.52     10.05 o
  -3  -2  11       16.31       13.82      2.05 o
  -2  -2  11        0.01        0.00      1.73 o
  -1  -2  11       64.65       68.39      3.57 o
   0  -2  11      335.54      343.19      8.69 o
   1  -2  11        6.91        1.15      3.44 o
   2  -2  11       14.59        7.90      3.02 o
   3  -2  11       12.53        7.39      3.01 o
   4  -2  11        0.01        0.00      6.46 o
   5  -2  11        0.65        0.00      6.80 o
  -9  -1  11       23.86       48.23     10.03 o
  -8  -1  11       41.59       66.21      9.90 o
  -7  -1  11       18.61       48.12      9.23 o
  -6  -1  11       71.69       76.90     15.53 o
  -5  -1  11        0.81        3.11      4.03 o
  -4  -1  11       63.35       52.32      2.60 o
  -3  -1  11        5.19        4.77      1.64 o
  -2  -1  11       10.54       10.23      3.07 o
  -1  -1  11        1.20        1.15      3.09 o
   0  -1  11      198.71      197.26      4.40 o
   1  -1  11       20.41       16.89      3.94 o
   2  -1  11       40.89       38.97      3.93 o
   3  -1  11        0.07        0.61      5.84 o
   4  -1  11       11.24       13.15      6.43 o
   5  -1  11        5.23       11.61      7.63 o
  -8   0  11       61.59       44.60     11.87 o
  -7   0  11       59.32       47.03     11.35 o
  -6   0  11        3.87        0.00      5.19 o
  -5   0  11       14.62       11.09      5.98 o
  -4   0  11        0.86        1.65      1.37 o
  -3   0  11       29.72       29.96      2.32 o
  -2   0  11        1.19        0.71      3.11 o
  -1   0  11       46.73       38.81      3.59 o
   0   0  11      313.54      287.68     12.77 o
   1   0  11      126.88      131.38      5.76 o
   2   0  11        2.05        3.04      3.25 o
   3   0  11        9.66       16.39      6.88 o
   4   0  11        0.93        1.53      6.75 o
  -9   1  11        3.41        0.00     11.58 o
  -8   1  11        5.45        0.00     11.54 o
  -7   1  11       26.03       37.35     11.94 o
  -6   1  11        0.19        0.00      3.97 o
  -5   1  11       44.44       43.34      2.74 o
  -4   1  11       67.71       79.54     45.79 o
  -3   1  11        0.17        0.00      4.21 o
  -2   1  11      172.82      180.36     10.79 o
  -1   1  11       44.45       45.21      3.72 o
   0   1  11       91.81       88.48      4.58 o
   1   1  11      256.71      269.51      9.09 o
   2   1  11        0.91        1.38      6.03 o
   3   1  11        0.01        0.43      6.40 o
   4   1  11        1.79        4.41      7.27 o
  -9   2  11       11.82        0.18     11.96 o
  -8   2  11       16.19       13.27     12.02 o
  -7   2  11        3.94        3.29     11.50 o
  -6   2  11        0.00        3.55      9.42 o
  -5   2  11        0.79        4.66      2.61 o
  -4   2  11        1.49        2.89      4.33 o
  -3   2  11      124.28      114.49      5.57 o
  -2   2  11        3.26        2.21      5.05 o
  -1   2  11       56.42       50.32     12.16 o
   0   2  11       17.71       14.10      6.40 o
   1   2  11        1.70        0.00      7.10 o
   2   2  11        0.06        0.00      7.23 o
   3   2  11        0.04        0.00      7.17 o
  -9   3  11        0.07        6.78     12.89 o
  -8   3  11        0.40       24.45     15.03 o
  -7   3  11        7.38       43.04     19.00 o
  -6   3  11        9.42        7.57      6.11 o
  -5   3  11        0.98        3.42      4.57 o
  -4   3  11       18.46       11.43      5.03 o
  -3   3  11       12.40       11.60      5.38 o
  -2   3  11        8.62        5.75      5.34 o
  -1   3  11       23.38       19.62      6.51 o
   0   3  11       13.44       12.57      7.28 o
   1   3  11        0.01        0.00      7.60 o
   2   3  11        0.43        1.91      7.34 o
  -9   4  11        0.17       23.77     17.16 o
  -8   4  11        6.03       46.73     16.55 o
  -7   4  11        0.51        0.00     14.09 o
  -6   4  11        0.57        0.00      4.89 o
  -5   4  11        2.48        4.12      4.96 o
  -4   4  11        2.76        2.12      5.24 o
  -3   4  11       41.21       36.69      5.93 o
  -2   4  11       18.38       12.70      7.11 o
  -1   4  11        7.37        4.14      6.94 o
   0   4  11        1.68        8.03      6.77 o
   1   4  11        1.21        0.00      7.06 o
   2   4  11        1.12        0.86      7.90 o
  -9   5  11        0.39        0.00     15.27 o
  -8   5  11        1.89        9.61     14.89 o
  -7   5  11        0.01        1.73      5.27 o
  -6   5  11        0.30        3.42      5.34 o
  -5   5  11        2.13        0.00      5.68 o
  -4   5  11        0.24        0.35      5.40 o
  -3   5  11        2.38        1.83      7.04 o
  -2   5  11       32.63       23.94      7.43 o
  -1   5  11       14.91       21.18      7.42 o
   0   5  11       46.19       56.03      8.29 o
   1   5  11        2.02        8.33      8.14 o
  -8   6  11        0.11        5.71     14.89 o
  -7   6  11        1.90        2.51      5.56 o
  -6   6  11        0.01        2.32      5.93 o
  -5   6  11        1.92        0.41      5.97 o
  -4   6  11        4.24        0.91      7.37 o
  -3   6  11        1.06        1.92      7.29 o
  -2   6  11        0.08        0.92      8.03 o
  -1   6  11       49.64       53.31      8.95 o
  -7   7  11        0.58        1.46      6.16 o
  -6   7  11        0.16        0.00      6.55 o
  -5   7  11        0.02        0.00      7.54 o
  -4   7  11        0.46        0.00      7.33 o
  -3   7  11        1.30        6.67      8.28 o
  -2  -9  12       13.83       14.31      5.34 o
  -1  -9  12       10.89       15.03      6.91 o
   0  -9  12       15.95       24.01      7.28 o
   1  -9  12        6.09        8.16      7.06 o
   2  -9  12       23.51       28.98      4.72 o
  -4  -8  12        0.05        0.48      4.77 o
  -3  -8  12       28.78       33.19      5.57 o
  -2  -8  12        0.64        6.12      4.94 o
  -1  -8  12        0.98        0.00      4.16 o
   0  -8  12        0.31        1.31      6.44 o
   1  -8  12        0.93        0.00      3.83 o
   2  -8  12       49.03       59.79      4.70 o
   3  -8  12       45.25       56.15      5.88 o
  -5  -7  12        0.28        0.00      5.15 o
  -4  -7  12       55.42       45.73      5.25 o
  -3  -7  12       11.87       11.08      3.99 o
  -2  -7  12        0.00        0.00      4.60 o
  -1  -7  12       46.64       48.43      7.73 o
   0  -7  12        0.80        1.73      3.30 o
   1  -7  12        0.10        2.27      3.48 o
   2  -7  12       11.70       13.14      3.74 o
   3  -7  12        5.73        5.00      3.90 o
   4  -7  12        0.01        0.00      5.51 o
  -6  -6  12        3.72        0.00      4.67 o
  -5  -6  12        0.78        0.00      4.06 o
  -4  -6  12       41.98       39.88      4.36 o
  -3  -6  12       91.02       96.51      5.95 o
  -2  -6  12        4.77        1.65      4.38 o
  -1  -6  12       96.16      100.01      4.80 o
   0  -6  12       25.49       26.59      2.81 o
   1  -6  12        0.14        1.04      3.45 o
   2  -6  12       53.32       54.60      4.19 o
   3  -6  12       17.28       18.36      3.99 o
   4  -6  12        0.10        0.00      4.26 o
  -7  -5  12        6.94        9.88      5.56 o
  -6  -5  12        5.88        0.41      4.19 o
  -5  -5  12        1.05        0.00      3.87 o
  -4  -5  12        4.39        4.76      4.03 o
  -3  -5  12       10.26        8.32      4.60 o
  -2  -5  12       51.86       50.99      6.30 o
  -1  -5  12       36.16       44.42      2.96 o
   0  -5  12       95.65       89.64      3.49 o
   1  -5  12        3.83        1.79      3.53 o
   2  -5  12       10.72       12.73      3.79 o
   3  -5  12        0.45        0.00      3.94 o
   4  -5  12       19.39       25.84      4.33 o
  -7  -4  12        5.15        5.94      5.49 o
  -6  -4  12       19.39       16.00      4.33 o
  -5  -4  12        2.30        2.76      3.98 o
  -4  -4  12        2.50        5.42      3.90 o
  -3  -4  12        0.25        4.55      4.45 o
  -2  -4  12        1.86        1.92      2.40 o
  -1  -4  12     1282.88     1281.86     18.36 o
   0  -4  12       42.79       48.95      3.90 o
   1  -4  12       87.58       81.25      4.53 o
   2  -4  12       20.93       24.65      3.98 o
   3  -4  12        0.48        0.02      3.75 o
   4  -4  12        5.79        8.93      4.30 o
  -8  -3  12        0.32        3.42      9.30 o
  -7  -3  12       15.16       22.79      8.67 o
  -6  -3  12       35.53       40.11      6.33 o
  -5  -3  12        3.33        7.45      3.95 o
  -4  -3  12        6.61       11.03      3.60 o
  -3  -3  12       39.38       38.09      7.03 o
  -2  -3  12       15.68       13.62      2.61 o
  -1  -3  12       13.16       14.31      3.18 o
   0  -3  12      402.48      416.80      6.59 o
   1  -3  12       12.77       10.98      3.04 o
   2  -3  12        3.73        0.26      3.11 o
   3  -3  12        0.05        0.00      3.14 o
   4  -3  12       15.65       23.81      4.83 o
  -8  -2  12       13.17       28.85      9.50 o
  -7  -2  12       39.62       59.17      9.29 o
  -6  -2  12       20.65       27.97      4.10 o
  -5  -2  12        7.55        8.39      4.36 o
  -4  -2  12       11.60        2.16     12.98 o
  -3  -2  12        0.67        1.82      2.26 o
  -2  -2  12       23.51       27.88      3.07 o
  -1  -2  12      230.72      255.29      8.03 o
   0  -2  12      113.34      111.10      4.31 o
   1  -2  12       19.09       18.02      3.81 o
   2  -2  12        0.02        0.00      3.57 o
   3  -2  12        0.53        0.00      6.25 o
   4  -2  12       10.21       11.80      6.88 o
  -9  -1  12       19.16       28.36      9.64 o
  -8  -1  12        6.58       29.44      9.77 o
  -6  -1  12        1.16        0.00      7.60 o
  -5  -1  12        3.40        2.29      4.33 o
  -4  -1  12       22.00       18.14      7.01 o
  -3  -1  12       10.97       12.28      2.94 o
  -2  -1  12       63.63       69.17      3.88 o
  -1  -1  12      158.18      156.26      4.86 o
   0  -1  12        1.29        2.40      3.26 o
   1  -1  12       67.10       70.27      4.31 o
   2  -1  12        4.07        3.52      3.69 o
   3  -1  12        0.06        0.38      6.38 o
   4  -1  12        0.24        1.71      6.99 o
  -9   0  12        0.09        0.00     11.44 o
  -8   0  12        3.40        0.00     11.26 o
  -7   0  12       10.13        0.00     11.17 o
  -6   0  12        6.56        1.65      4.22 o
  -5   0  12       28.61       31.45      4.34 o
  -4   0  12        7.32        3.46      3.09 o
  -3   0  12        0.09        0.00      3.31 o
  -2   0  12       27.67       23.45      3.55 o
  -1   0  12      266.64      261.84      5.64 o
   0   0  12      157.17      164.41      4.96 o
   1   0  12       37.12       42.01      3.86 o
   2   0  12       50.36       51.08      6.73 o
   3   0  12        2.10        2.61      6.53 o
  -9   1  12       18.36        0.00     12.48 o
  -8   1  12        6.77        0.67     11.77 o
  -7   1  12       31.19       26.09     12.08 o
  -6   1  12        0.53        5.35     11.15 o
  -5   1  12        0.18        3.15      2.54 o
  -4   1  12       18.94       22.07     13.00 o
  -3   1  12       12.44       10.51      4.50 o
  -2   1  12       12.77        8.71      4.70 o
  -1   1  12        0.36        0.00      5.03 o
   0   1  12      109.07       93.31      7.45 o
   1   1  12       55.69       57.09      7.09 o
   2   1  12        0.27        2.62      6.28 o
   3   1  12        0.00        3.38      6.90 o
  -9   2  12        1.82        3.79     12.57 o
  -8   2  12       18.67       14.52     12.52 o
  -7   2  12        0.72       26.03     14.90 o
  -6   2  12        1.96       29.44     17.79 o
  -5   2  12        0.53        0.00      3.87 o
  -4   2  12       42.46       38.02      4.83 o
  -3   2  12        0.79        1.14      4.73 o
  -2   2  12        2.58        1.83      4.94 o
  -1   2  12        4.22        0.69      6.19 o
   0   2  12       11.45       11.96      6.88 o
   1   2  12        1.94        0.00      6.63 o
   2   2  12        1.92        5.54      7.07 o
  -9   3  12        3.94       37.70     16.05 o
  -8   3  12        7.71       46.77     19.80 o
  -7   3  12        8.30       58.74     15.55 o
  -6   3  12       10.92        9.17      6.18 o
  -5   3  12        7.22        8.65      4.76 o
  -4   3  12        0.01        0.43      5.03 o
  -3   3  12       24.65       22.88      5.52 o
  -2   3  12        3.36        2.90      6.52 o
  -1   3  12       22.87       24.43      6.73 o
   0   3  12        7.47        7.57      7.14 o
   1   3  12        0.15        0.00      7.83 o
  -9   4  12        2.90       29.55     16.79 o
  -8   4  12       10.38        8.44     15.84 o
  -7   4  12        0.12        0.00     14.24 o
  -6   4  12        0.99        1.80      4.97 o
  -5   4  12        1.06        1.71      5.10 o
  -4   4  12        7.05        4.54      5.51 o
  -3   4  12        0.45        1.02      5.91 o
  -2   4  12        4.92        0.00      7.15 o
  -1   4  12       23.12       25.34      7.64 o
   0   4  12        2.35        5.57      7.17 o
   1   4  12        2.57        5.42      7.35 o
  -8   5  12        3.01       12.85     15.25 o
  -7   5  12        6.18       11.40      5.32 o
  -6   5  12        0.68        2.57      5.53 o
  -5   5  12        0.32        0.00      5.54 o
  -4   5  12        0.03        0.00      5.61 o
  -3   5  12        0.37        0.50      7.36 o
  -2   5  12        0.25        2.11      7.25 o
  -1   5  12        3.16        2.22      7.97 o
  -7   6  12        1.13        0.51      7.03 o
  -6   6  12        1.35        3.70      6.18 o
  -5   6  12       14.70        8.47      7.13 o
  -4   6  12        2.10        0.00      7.47 o
  -3   6  12        0.24        2.82      8.03 o
  -2   6  12        0.84        0.00      8.42 o
  -3  -8  13       14.07       12.18      5.78 o
  -2  -8  13       79.23       86.94      6.47 o
  -1  -8  13       33.88       40.14      7.65 o
   0  -8  13       21.87       23.81      6.75 o
   1  -8  13       23.58       17.76      6.59 o
   2  -8  13        2.82        3.99      3.70 o
  -4  -7  13        0.94        0.00      5.79 o
  -3  -7  13        2.52        0.62      4.08 o
  -2  -7  13        0.08        0.00      4.84 o
  -1  -7  13       59.82       67.61      7.88 o
   0  -7  13       28.66       29.58      7.16 o
   1  -7  13       82.45       87.72      4.42 o
   2  -7  13        0.00        0.78      3.93 o
   3  -7  13        1.31        5.06      4.17 o
  -5  -6  13        9.97        8.61      4.24 o
  -4  -6  13        6.21        3.47      4.04 o
  -3  -6  13       16.73       10.14      5.06 o
  -2  -6  13       19.22       15.03      4.69 o
  -1  -6  13        0.70        4.35      4.11 o
   0  -6  13        0.17        0.00      6.70 o
   1  -6  13        3.81        3.56      3.62 o
   2  -6  13        0.00        0.86      3.77 o
   3  -6  13        4.22        9.79      4.33 o
  -6  -5  13        6.84        1.48      4.43 o
  -5  -5  13       17.07       11.05      4.22 o
  -4  -5  13       81.54       94.79      5.22 o
  -3  -5  13        0.89        3.74      4.67 o
  -2  -5  13       65.45       68.20     12.07 o
  -1  -5  13       86.88       89.01      5.26 o
   0  -5  13        0.02        0.41      3.53 o
   1  -5  13        9.42        6.35      3.70 o
   2  -5  13        9.53       13.46      4.10 o
   3  -5  13        7.08       11.43      4.05 o
  -7  -4  13       10.70       17.52      5.92 o
  -6  -4  13       43.47       46.28      4.59 o
  -5  -4  13        1.67        4.33      4.01 o
  -4  -4  13        0.47        4.12      3.87 o
  -3  -4  13        0.22        5.80      5.14 o
  -2  -4  13        2.51        0.98      7.33 o
  -1  -4  13       22.83       25.98      3.17 o
   0  -4  13       40.27       43.09      3.05 o
   1  -4  13       71.87       69.86      3.58 o
   2  -4  13       11.89        8.49      4.06 o
   3  -4  13        0.09        0.25      3.96 o
   4  -4  13        0.76        1.03      6.61 o
  -7  -3  13        4.39        2.59      7.20 o
  -6  -3  13       19.74       31.80      6.36 o
  -5  -3  13       23.91       30.37      5.95 o
  -4  -3  13       14.37       11.02      6.64 o
  -3  -3  13       71.02       64.64      6.01 o
  -2  -3  13       46.04       51.18      3.64 o
  -1  -3  13       20.20       30.29      4.60 o
   0  -3  13       30.69       35.48      3.47 o
   1  -3  13        1.89        3.39      3.73 o
   2  -3  13        0.56        0.00      3.92 o
   3  -3  13        5.62        4.16      3.86 o
  -8  -2  13        0.10        8.44      8.96 o
  -7  -2  13        0.80        6.95     10.03 o
  -6  -2  13        7.31        4.35      4.36 o
  -5  -2  13        0.85        2.96      4.51 o
  -4  -2  13        0.67        0.00      5.35 o
  -3  -2  13        0.87        0.00      5.26 o
  -2  -2  13      342.13      351.14      8.95 o
  -1  -2  13        6.00        4.21      3.33 o
   0  -2  13       26.28       21.22      3.49 o
   1  -2  13        1.33        2.78      3.72 o
   2  -2  13       13.67       11.08      3.67 o
   3  -2  13        5.36       10.60      6.78 o
  -8  -1  13        1.68        0.00     11.89 o
  -7  -1  13        5.77        0.66      5.33 o
  -6  -1  13        7.11        0.00      8.82 o
  -5  -1  13       53.97       63.72      4.20 o
  -4  -1  13        4.65        4.07      5.58 o
  -3  -1  13       86.63       82.81      3.88 o
  -2  -1  13       13.77       15.08      3.52 o
  -1  -1  13       39.86       36.02      5.43 o
   0  -1  13        4.96        2.31      3.23 o
   1  -1  13       72.12       69.87      4.24 o
   2  -1  13        9.04       17.33      6.63 o
   3  -1  13        0.02        0.00      6.94 o
  -8   0  13        1.07        0.00     12.17 o
  -7   0  13        1.43        0.00     11.54 o
  -6   0  13       20.27       15.13      4.52 o
  -5   0  13       33.82       38.04      4.52 o
  -4   0  13      111.90      218.69     17.43 o
  -3   0  13        0.61        0.27      3.41 o
  -2   0  13       55.19       57.20      3.98 o
  -1   0  13       32.03       30.23      3.72 o
   0   0  13       21.79       16.20      4.11 o
   1   0  13       20.97       23.66      6.52 o
   2   0  13       20.73       22.60      6.79 o
  -8   1  13        2.21        5.55     12.01 o
  -7   1  13        2.09        7.36     11.97 o
  -6   1  13        5.46       26.40     13.70 o
  -5   1  13       11.49       30.14     15.51 o
  -4   1  13        5.91        7.76      4.15 o
  -3   1  13       24.91       14.17      4.78 o
  -2   1  13        8.87        7.99      5.51 o
  -1   1  13        7.49        0.00      5.04 o
   0   1  13        6.58        6.75      6.40 o
   1   1  13        0.15        0.00      6.50 o
   2   1  13        1.31        0.00      6.92 o
  -8   2  13        0.37       25.25     13.44 o
  -7   2  13        1.55       45.22     22.36 o
  -6   2  13        0.95       24.43     15.19 o
  -5   2  13       16.33       10.33      4.28 o
  -4   2  13        0.00        2.78      4.69 o
  -3   2  13        7.72        1.56      4.93 o
  -2   2  13        0.04        0.00      5.30 o
  -1   2  13        3.27        5.61      6.24 o
   0   2  13        0.39        0.00      7.15 o
   1   2  13        7.26        4.65      7.52 o
  -8   3  13        4.11       31.87     16.51 o
  -7   3  13        0.92        0.00     15.64 o
  -6   3  13        1.49        8.14     13.88 o
  -5   3  13        0.29        0.00      4.70 o
  -4   3  13       13.02        9.59      5.38 o
  -3   3  13        9.66        5.20      5.43 o
  -2   3  13       13.25       21.56      6.69 o
  -1   3  13       11.53       23.19      7.20 o
   0   3  13        1.75        2.55      6.89 o
  -8   4  13       14.75       13.76     15.68 o
  -7   4  13        0.06        6.62     14.50 o
  -6   4  13        3.59        5.03      5.20 o
  -5   4  13        6.99        5.99      5.56 o
  -4   4  13        5.24        5.31      5.57 o
  -3   4  13        0.01        0.00      5.77 o
  -2   4  13        0.06        0.00      6.85 o
  -1   4  13        0.10       11.37      7.66 o
  -7   5  13        0.01       21.34     14.47 o
  -6   5  13        0.77        1.66      5.73 o
  -5   5  13        0.00        1.24      5.76 o
  -4   5  13        7.62        5.34      8.55 o
  -3   5  13        0.04        1.97      7.57 o
  -2   5  13        4.84        1.61      7.32 o
  -3  -7  14        2.16        2.34      4.13 o
  -2  -7  14       43.70       40.74      7.93 o
  -1  -7  14        4.96        2.98      6.75 o
   0  -7  14       64.03       74.50      7.85 o
   1  -7  14        1.59        4.03      6.65 o
  -4  -6  14       21.55       31.38      4.55 o
  -3  -6  14        8.21       13.39      4.92 o
  -2  -6  14      181.19      183.76      7.70 o
  -1  -6  14        3.47        0.00      6.80 o
   0  -6  14        1.20        0.00      6.85 o
   1  -6  14        2.32        4.01      6.20 o
   2  -6  14        5.53        6.02      4.19 o
  -5  -5  14       33.82       36.57      4.62 o
  -4  -5  14       86.97      102.78      5.58 o
  -3  -5  14      122.10      143.53      6.18 o
  -2  -5  14       75.52       72.14      5.46 o
  -1  -5  14      129.07      118.06      8.10 o
   0  -5  14        5.46        0.93      6.36 o
   1  -5  14        3.15        6.99      3.94 o
   2  -5  14       14.29       11.59      4.15 o
  -6  -4  14       12.54       17.46      4.50 o
  -5  -4  14       32.86       34.73      4.33 o
  -4  -4  14        3.04        7.05      5.75 o
  -3  -4  14      179.40      178.69     10.13 o
  -2  -4  14        0.07        1.16      5.04 o
  -1  -4  14       42.03       41.36      6.71 o
   0  -4  14        6.74        6.45      3.74 o
   1  -4  14        0.09        0.00      3.12 o
   2  -4  14        1.64        1.70      3.29 o
  -7  -3  14        0.76        5.84     13.78 o
  -6  -3  14        9.97        6.70      4.62 o
  -5  -3  14        0.02        0.94      4.61 o
  -4  -3  14        0.08        0.00      5.63 o
  -3  -3  14       68.39       51.93      5.84 o
  -2  -3  14      221.28      231.99     27.17 o
  -1  -3  14        0.24        0.00      3.23 o
   0  -3  14        8.47        7.93      3.70 o
   1  -3  14        0.11        0.00      3.87 o
   2  -3  14        1.55        0.75      4.10 o
  -7  -2  14        3.16        0.00     12.12 o
  -6  -2  14        3.88        4.53      4.45 o
  -5  -2  14        2.30        4.13      4.06 o
  -4  -2  14        3.27        2.60      5.57 o
  -3  -2  14        9.66       17.10      5.60 o
  -2  -2  14        5.36        7.99      5.54 o
  -1  -2  14        0.46        2.00      3.40 o
   0  -2  14        6.72       11.26      3.90 o
   1  -2  14       18.41       15.55      4.41 o
   2  -2  14        6.53       12.83      6.42 o
  -7  -1  14        3.81        0.00     11.43 o
  -6  -1  14        5.51        4.76      4.93 o
  -5  -1  14       16.85       19.97      4.21 o
  -4  -1  14        0.48        6.34      6.22 o
  -3  -1  14       29.96       41.08      9.99 o
  -2  -1  14        0.78        1.46      3.46 o
  -1  -1  14        0.15        0.00      3.55 o
   0  -1  14        0.32        0.70      3.95 o
   1  -1  14        0.68        2.43      3.81 o
   2  -1  14       27.77       36.56      6.80 o
  -8   0  14        2.16        0.00     12.18 o
  -7   0  14        0.02        0.00     11.52 o
  -6   0  14        2.04        9.66     11.46 o
  -5   0  14        0.03       12.09      7.52 o
  -4   0  14       14.78       29.23     13.40 o
  -3   0  14        6.18       10.38      3.60 o
  -2   0  14        5.63        0.00      3.48 o
  -1   0  14        1.38        0.93      3.60 o
   0   0  14       33.31       34.11      4.32 o
   1   0  14        0.28        0.00      7.02 o
  -8   1  14        0.05       21.45     12.66 o
  -7   1  14        6.45       23.24     12.61 o
  -6   1  14        0.34       37.89     18.13 o
  -5   1  14        4.68        0.00     14.70 o
  -4   1  14       52.98       55.49     13.18 o
  -3   1  14        1.64        1.06      4.65 o
  -2   1  14        1.19        0.76      4.82 o
  -1   1  14        4.99        3.71      6.24 o
   0   1  14        0.05        0.00      6.43 o
   1   1  14        1.89        1.41      6.82 o
  -8   2  14        6.44       45.51     23.83 o
  -7   2  14        0.91       31.09     16.17 o
  -6   2  14        0.17        0.00     14.53 o
  -5   2  14        0.33        0.00     13.36 o
  -4   2  14        0.49        4.08      5.05 o
  -3   2  14        0.22        0.43      5.12 o
  -2   2  14        0.91        0.00      5.38 o
  -1   2  14       10.72       10.72      6.45 o
   0   2  14       16.45       16.90      7.41 o
  -7   3  14        4.26        9.24     15.34 o
  -6   3  14        0.00        0.55     13.92 o
  -5   3  14        0.00        9.71     13.46 o
  -4   3  14        8.65       10.23      5.73 o
  -3   3  14        0.45        0.00      5.57 o
  -2   3  14       12.45       16.06      7.27 o
  -1   3  14        3.12       11.45      7.46 o
  -6   4  14        0.00        3.12     13.47 o
  -5   4  14        1.03        1.89      5.77 o
  -4   4  14        0.24        0.00      5.82 o
  -3   4  14       14.36       15.14      7.26 o
  -3  -6  15       11.51       15.16      5.42 o
  -2  -6  15        2.07        6.94      7.27 o
  -1  -6  15        8.15        3.64      7.02 o
   0  -6  15        0.25        0.00      6.80 o
  -4  -5  15       14.84       23.59      5.67 o
  -3  -5  15        0.01        1.40      5.79 o
  -2  -5  15        0.96        0.99      6.72 o
  -1  -5  15       28.14       31.98      7.26 o
   0  -5  15       13.17       17.08      6.58 o
   1  -5  15        7.49       13.09      6.73 o
  -5  -4  15       14.79       19.61      5.22 o
  -4  -4  15       22.76       29.17     11.49 o
  -3  -4  15        1.15        0.00      5.39 o
  -2  -4  15        0.31        4.91      5.59 o
  -1  -4  15        1.69        0.91      6.43 o
   0  -4  15        2.04        8.75      6.24 o
   1  -4  15        0.51        0.00      4.07 o
  -6  -3  15        2.45        0.00      5.85 o
  -5  -3  15       21.15       19.45      6.22 o
  -4  -3  15       12.37       12.68      5.86 o
  -3  -3  15        0.27        5.17      5.61 o
  -2  -3  15        0.23        7.41      9.72 o
  -1  -3  15       10.16        4.06      6.45 o
   0  -3  15        0.12        0.00      3.99 o
   1  -3  15        0.26        0.73      4.22 o
  -6  -2  15       11.10        6.40      4.44 o
  -5  -2  15       14.51       17.12      4.43 o
  -4  -2  15       49.22       50.98      6.36 o
  -3  -2  15        0.00        2.83      6.43 o
  -2  -2  15        0.04        1.17      5.49 o
  -1  -2  15       11.63        9.98      3.96 o
   0  -2  15        1.97        5.99      4.03 o
   1  -2  15        7.03        8.57      4.17 o
  -7  -1  15        1.78        0.00     11.71 o
  -6  -1  15        1.19        5.74     11.32 o
  -5  -1  15       32.23       35.30      5.14 o
  -4  -1  15        1.10       10.38      6.96 o
  -3  -1  15       31.48       27.35      6.05 o
  -2  -1  15        0.10        1.61      5.33 o
  -1  -1  15        2.35        1.06      4.07 o
   0  -1  15       16.26       19.03      4.36 o
   1  -1  15       22.24       26.12      7.15 o
  -7   0  15       13.70       20.10     12.60 o
  -6   0  15       14.23       28.47     14.21 o
  -5   0  15        2.31       18.54     15.24 o
  -4   0  15       32.20       23.32     13.27 o
  -3   0  15       13.50        8.28     11.83 o
  -2   0  15        1.51        6.42      3.77 o
  -1   0  15        3.08        2.28      4.30 o
   0   0  15       11.12        8.60      6.83 o
  -7   1  15       14.60       52.11     23.20 o
  -6   1  15        0.44       18.93     15.50 o
  -5   1  15       14.56        5.39     13.35 o
  -4   1  15        1.64       14.40     12.98 o
  -3   1  15        0.22        0.72     11.34 o
  -2   1  15        8.43       12.72      5.24 o
  -1   1  15        0.76        0.22      6.34 o
  -6   2  15        0.88        7.52     14.60 o
  -5   2  15        8.20       11.05     13.49 o
  -4   2  15        1.72        3.86     12.57 o
  -3   2  15        9.55        4.45      5.32 o
  -2   2  15        6.27        9.85      6.88 o
  -5   3  15        3.91        6.51     13.07 o
  -4   3  15       17.87        6.59     12.42 o
  -3   3  15        1.19        0.78      6.06 o
  -4  -4  16       15.13       14.52      6.01 o
  -3  -4  16        0.43        1.97      5.54 o
  -2  -4  16        6.92        4.37      7.34 o
  -1  -4  16        7.98        8.54      7.50 o
  -4  -3  16        4.06        1.90      6.14 o
  -3  -3  16       20.79       43.68     25.86 o
  -2  -3  16        8.74        4.58      6.69 o
  -1  -3  16        3.69        4.70      6.63 o
  -5  -2  16        1.27        3.21      4.27 o
  -4  -2  16       27.54       30.45      6.90 o
  -3  -2  16        0.35        0.82      6.07 o
  -2  -2  16        0.91        0.00      6.58 o
  -1  -2  16        8.64       12.05      6.43 o
  -5  -1  16        0.01       20.19     20.48 o
  -4  -1  16        0.71        0.00      6.22 o
  -3  -1  16        6.36        8.43      5.72 o
  -2  -1  16        0.74        0.00      6.47 o
  -1  -1  16        0.16        0.00      6.11 o
  -5   0  16        0.52        0.00     14.96 o
  -4   0  16        6.03        3.31     12.09 o
  -3   0  16        2.35        0.25     10.71 o
  -2   0  16        0.20        2.24      9.43 o
  -4   1  16        4.69       13.09     12.61 o
  -3   1  16        0.86        0.00     12.27 o
 
